# Supplementary material for: Identification of Genetic Risk Factors for Keratinocyte Cancer in Immunosuppressed Solid Organ Transplant Recipients: A Case-Control Study
Source: Cancers (Basel). 2023 Jun 26;15(13):3354. doi: 10.3390/cancers15133354 (PMC10340609; doi:10.3390/cancers15133354)
Supplement: Supplementary file 1 [file cancers-15-03354-s001.zip]

Archive with 1 entries (1 files):
- cancers-2438144-supplementary.xlsx
