# Supplementary material for: Identification of Genetic Risk Factors for Keratinocyte Cancer in Immunosuppressed Solid Organ Transplant Recipients: A Case-Control Study
Source: Cancers (Basel). 2023 Jun 26;15(13):3354. doi: 10.3390/cancers15133354 (PMC10340609; doi:10.3390/cancers15133354)
Supplement: Supplementary file 1 [file cancers-15-03354-s001.zip › cancers-2438144-supplementary.xlsx]

## Sheet: overview
table	description
Supplemental Table S1	results of power analysis
Supplemental Table S2	Metrics of QC process: raw reads, alignment, variant calling and additional QC such as cross contaimation, ploidy estimation, TiTv ratio etc.
Supplemental Table S3	summary of all rare variant types observed in this study
Supplemental Table S4	top 1000 NMSC associated genes (MAF>5%)
Supplemental Table S5	top 500 genes in Burden test (Zeggini)
Supplemental Table S6	top 500 genes in kernel test (Skat)
Supplemental Table S7	top 500 genes in combined test (Skato)
Supplemental Table S8	selected genes significant across tests
Supplemental Table S9	costum gene Panels analysed with combined test (Skato)

## Sheet: Supplemental Table S1
N	pwr_0_5	pwr_0_4	pwr_0_3	pwr_0_2	pwr_0_1
50	0.151963	0.124878	0.0644354	0.0162436	0.00104214
60	0.272299	0.2295	0.126476	0.0342153	0.00217617
70	0.413855	0.358284	0.212427	0.0628377	0.00410734
80	0.557139	0.495321	0.316772	0.103703	0.0071582
90	0.685493	0.624847	0.430546	0.157081	0.0116915
100	0.789337	0.735759	0.543964	0.221809	0.018091
110	0.86638	0.823079	0.648727	0.29549	0.0267382
120	0.919419	0.887012	0.739325	0.374895	0.0379885
130	0.953617	0.930939	0.813279	0.456464	0.0521466
140	0.974425	0.959471	0.87064	0.536773	0.0694467
150	0.986447	0.977095	0.913148	0.612898	0.0900356
160	0.993077	0.987501	0.943379	0.68263	0.113963
170	0.996582	0.993397	0.964094	0.744557	0.141175
180	0.998365	0.996616	0.977813	0.798018	0.171518
190	0.999241	0.998314	0.98662	0.842987	0.204747
200	0.999657	0.999182	0.992114	0.879919	0.240531
210	0.999849	0.999613	0.995452	0.909586	0.278476
220	0.999935	0.999821	0.99743	0.932931	0.318137
230	0.999973	0.999919	0.998575	0.950953	0.35904
240	0.999989	0.999964	0.999224	0.964618	0.400696
250	0.999995	0.999984	0.999585	0.974806	0.442623
260	0.999998	0.999993	0.999782	0.982283	0.484356
270	0.999999	0.999997	0.999887	0.987689	0.525464
280	1	0.999999	0.999942	0.991543	0.565558
290	1	1	0.999971	0.994253	0.604299
300	1	1	0.999986	0.996136	0.6414
310	1	1	0.999993	0.997428	0.676632
320	1	1	0.999997	0.998304	0.709821
330	1	1	0.999998	0.998893	0.740845
340	1	1	0.999999	0.999283	0.769636
350	1	1	1	0.99954	0.796165
360	1	1	1	0.999707	0.820448
370	1	1	1	0.999815	0.842532
380	1	1	1	0.999884	0.862492
390	1	1	1	0.999928	0.880425
400	1	1	1	0.999956	0.896446

## Sheet: Supplemental Table S2
ID	Total_input_reads	Number_of_duplicate_marked_reads	Reads_without_mate_sequenced	QC_failed_reads	Mapped_reads	Mapped_reads_in_percent	Q30_bases_in_percent	Estimated_read_length	Bases_in_target_bed_PERC_OF_GENOME	Ploidy_estimation	Average_alignment_coverage_over_target_region	Average_chr_X_coverage_target_region	Average_chr_Y_coverage_target_region	PCT_of_target_region_with_coverage_min_100x	PCT_of_target_region_with_coverage_min_50x	PCT_of_target_region_with_coverage_min_20x	PCT_of_target_region_with_coverage_min_15x	PCT_of_target_region_with_coverage_min_10x	Total_variants	Biallelic_variants	Multiallelic_variants	SNPs	Insertions	Deletions	Ti_Tv_ratio	Het_Hom_ratio	In_dbSNP	Not_in_dbSNP
WW1	105576020	8837860	0	0	105360394	99.8	93.13	100	1.43	X0	53.28	27.24	11.97	6.13	48.12	91.57	95.79	98.05	46773	46482	291	42335	2091	2257	2.57	1.6	28399	18374
WW2	118807844	10696364	0	0	118569332	99.8	93.81	100	1.43	XY	59.29	30.42	17.48	9.93	55.67	93.69	96.81	98.34	45949	45641	308	41476	2133	2167	2.54	1.62	28043	17906
WW3	103033680	8532068	0	0	102840361	99.81	93.98	100	1.43	XY	52.95	27.15	15.42	5.78	47.99	91.53	95.77	98.01	46125	45848	277	41659	2071	2230	2.6	1.59	28006	18119
WW4	102008696	7835322	0	0	101841421	99.84	92.63	100	1.43	X0	52.62	26.83	7.67	5.96	47.08	91.12	95.58	97.97	45852	45592	260	41499	2075	2207	2.57	1.56	27984	17868
WW5	102383320	8802615	0	0	102157756	99.78	93.44	100	1.43	XX	51.06	50.74	0.01	4.78	45.33	91.19	95.68	98	46587	46295	292	42048	2169	2282	2.56	1.61	28222	18365
WW6	92617008	7702060	0	0	92424734	99.79	94.26	100	1.43	XX	48.69	48.3	0.01	3.43	42.5	90.06	94.91	97.63	46901	46626	275	42552	2104	2165	2.55	1.65	28462	18439
WW7	114582536	10037114	0	0	114351754	99.8	92.92	100	1.43	XY	56.62	29.02	19.81	8.41	52.09	92.62	96.34	98.23	46398	46119	279	41875	2114	2238	2.54	1.68	28256	18142
WW8	118917720	11014089	0	0	118671468	99.79	93.42	100	1.43	XX	58.03	57.76	0.02	8.91	54.24	93.54	96.76	98.27	47014	46711	303	42448	2191	2299	2.55	1.41	28417	18597
WW9	128163380	11769956	0	0	127912341	99.8	93.47	100	1.43	XX	62.82	61.82	0.02	12.34	59.64	94.78	97.28	98.4	47269	46966	303	42639	2178	2355	2.54	1.61	28766	18503
WW10	119021404	9537423	0	0	118837412	99.85	92.64	100	1.43	XY	60.85	31.27	21.51	11.73	56.44	93.61	96.76	98.32	47171	46878	293	42679	2119	2221	2.54	1.53	28931	18240
WW11	123022316	10351929	0	0	122796286	99.82	93.68	100	1.43	XX	62.41	62.06	0.03	11.72	59.68	94.91	97.32	98.4	47358	47052	306	42761	2186	2320	2.55	1.56	28837	18521
WW12	130251644	11729457	0	0	129979824	99.79	93.57	100	1.43	X0	65.48	34.77	5.5	15.81	60.25	94.29	97.01	98.36	47236	46949	287	42670	2141	2346	2.57	1.56	28521	18715
sample7	140371720	11524650	0	0	140128001	99.83	90.69	151	1.43	XX	109.82	109.26	0.16	49.9	86.46	98.06	98.51	98.76	46625	46187	438	41726	2218	2562	2.54	1.58	28265	18360
sample8	121196168	8936602	0	0	121012220	99.85	90.59	151	1.43	XX	96.19	95.74	0.36	40.76	81.99	97.71	98.38	98.72	46738	46305	433	41736	2227	2645	2.57	1.59	28269	18469
sample10	107882744	8114680	0	0	107672438	99.81	90.56	151	1.43	XY	84.88	44.05	31.56	32.06	75.44	96.98	98.14	98.72	46065	45632	433	41212	2155	2495	2.58	1.64	27950	18115
sample11	125050212	9645290	0	0	124875181	99.86	91.21	151	1.43	X0	101.78	52.39	28.37	44.46	83.04	97.72	98.4	98.75	46027	45609	418	41085	2241	2589	2.57	1.61	27808	18219
sample12	139966492	11234213	0	0	139713062	99.82	90.52	151	1.43	XY	108.98	56.37	37.49	48.66	85.36	98.08	98.59	98.85	45807	45374	433	41000	2126	2487	2.55	1.6	27644	18163
sample15	138215120	10317649	0	0	137987006	99.83	90.54	151	1.43	XY	109.7	56.61	38.68	49.23	85.76	98.11	98.61	98.86	46404	45962	442	41500	2199	2493	2.58	1.64	28319	18085
sample16	131409648	10861750	0	0	131177931	99.82	90.68	151	1.43	XY	102.03	52.96	31.65	44.58	83.27	97.85	98.48	98.8	46958	46534	424	41983	2242	2546	2.58	1.64	28507	18451
sample21	118920308	8944033	0	0	118739303	99.85	90.67	151	1.43	XY	94.53	49.03	27.51	39.33	80.07	97.5	98.36	98.77	46628	46198	430	41797	2159	2475	2.57	1.67	28333	18295
sample22	98165844	7492406	0	0	97984657	99.82	90.86	151	1.43	X0	78.26	40.48	14.59	26.78	72.07	96.45	97.88	98.6	45889	45455	434	41007	2178	2577	2.55	1.57	27787	18102
sample23	117235452	8985014	0	0	117061861	99.85	91.11	151	1.43	XY	95.13	49.18	31.09	39.79	80.52	97.49	98.3	98.72	45998	45605	393	41200	2083	2518	2.55	1.57	27892	18106
sample24	126326516	10179011	0	0	126113313	99.83	90.73	151	1.43	XY	99.27	51.12	31.34	42.62	82.24	97.76	98.46	98.8	46478	46041	437	41571	2160	2540	2.59	1.62	28111	18367
sampleF	138432216	10591938	0	0	138220065	99.85	90.92	151	1.43	XY	111.91	57.73	41.19	50.7	86.64	98.11	98.57	98.81	46943	46510	433	41965	2232	2532	2.57	1.67	28551	18392
18-0273	242618412	34890125	0	0	242040089	99.76	92.46	150	1.43	XY	148.66	72.79	58.9	64.89	91.29	98.52	98.81	98.97	46246	45820	426	41337	2178	2533	2.59	1.58	27582	18664
18-0274	288221044	41988934	0	0	287668614	99.81	92.99	150	1.43	X0	184.87	89.23	22.12	75.64	94.63	98.67	98.84	98.96	46952	46530	422	41879	2306	2664	2.54	1.64	28517	18435
18-0275	284094484	43263731	0	0	283461848	99.78	92.46	150	1.43	XY	172.44	85.52	60.68	72.4	93.84	98.68	98.86	98.98	47101	46663	438	42079	2272	2548	2.57	1.64	28770	18331
18-0276	278287180	40436025	0	0	277665011	99.78	92.43	150	1.43	XY	171.99	84.76	58.67	72.98	94.17	98.72	98.89	98.99	46601	46156	445	41616	2214	2558	2.55	1.62	28159	18442
18-0303	262914880	38269265	0	0	262426914	99.81	92.86	150	1.43	XY	166.16	80.88	52.96	71.68	93.78	98.64	98.82	98.93	46748	46299	449	41766	2225	2551	2.54	1.72	28390	18358
18-0304	294236280	43401719	0	0	293785976	99.85	92.6	150	1.43	XY	179.52	87.57	55.68	74.07	94.33	98.73	98.9	99	46303	45890	413	41345	2203	2555	2.56	1.57	28336	17967
58A	172666696	20436657	0	0	172047356	99.64	94.93	150	1.43	XY	118.15	56.84	42.32	50.31	82.95	97.54	98.38	98.82	46317	45911	406	41472	2210	2436	2.58	1.69	28165	18152
58B	200757572	23658103	0	0	199951106	99.6	94.55	150	1.43	XY	133.38	64.4	45.96	56.25	85.98	97.97	98.6	98.93	46324	45902	422	41469	2208	2457	2.57	1.64	27810	18514
59A	160083544	19018654	0	0	159372039	99.56	94.72	150	1.43	XX	108.32	101.11	0.15	45.38	80.02	97.18	98.2	98.7	46866	46458	408	41968	2265	2525	2.53	1.57	28307	18559
59B	176329604	20978696	0	0	175598565	99.59	94.83	150	1.43	XX	119.8	111.94	0.14	51.09	83.6	97.69	98.42	98.78	46727	46332	395	41833	2256	2518	2.57	1.71	28474	18253
60A	171970376	20133169	0	0	171163863	99.53	94.94	150	1.43	XX	119.76	111.15	0.18	51.57	84.27	97.77	98.43	98.76	47125	46721	404	42264	2206	2550	2.53	1.67	28339	18786
60B	179076500	21447528	0	0	178175031	99.5	94.36	150	1.43	XX	116.8	109	0.19	49.57	82.75	97.65	98.43	98.8	46639	46248	391	41706	2263	2572	2.58	1.66	27915	18724
62A	173250040	20666833	0	0	172523401	99.58	94.51	150	1.43	XY	113.42	56.13	38.21	49.41	84.85	98.15	98.7	98.95	46877	46471	406	41974	2257	2480	2.55	1.66	28708	18169
62B	185092236	23539789	0	0	184256992	99.55	94.07	150	1.43	XY	114.17	56.46	44.6	49.75	85.08	98.25	98.77	99	46737	46314	423	41904	2205	2438	2.58	1.63	28485	18252
63A	172424676	20651311	0	0	171725739	99.59	94.23	150	1.43	XY	109.4	54	41.11	46.86	83.32	98.07	98.68	98.97	46863	46423	440	42025	2214	2438	2.54	1.63	28432	18431
63B	164438108	19228091	0	0	163674274	99.54	94.26	150	1.43	XY	106.37	52.46	34.74	45.15	82.43	98	98.66	98.95	46773	46358	415	41835	2221	2521	2.55	1.61	28326	18447
30A	270169104	34646178	0	0	268866871	99.52	94.17	150	1.43	X0	174.25	82.7	43.8	66.74	89.41	98.07	98.6	98.92	46523	46098	425	41636	2246	2532	2.56	1.61	28292	18231
30B	187670120	22995034	0	0	186842222	99.56	94.33	150	1.43	X0	123.53	58.43	41.71	49.97	79.29	96.17	97.67	98.56	46257	45874	383	41516	2179	2466	2.56	1.57	28037	18220
32A	185025584	22643950	0	0	184123144	99.51	94.36	150	1.43	X0	122.86	57.77	39.96	49.88	79.5	96.32	97.72	98.57	46586	46179	407	41749	2182	2553	2.55	1.59	28302	18284
32B	254617100	32023922	0	0	253146907	99.42	93.98	150	1.43	XY	164.61	78.06	58.04	63.59	87.63	97.79	98.45	98.86	46688	46303	385	41828	2199	2472	2.56	1.53	28423	18265
34A	201831980	26614531	0	0	201031630	99.6	94.07	150	1.43	XY	125.26	59.86	46.3	50.56	79.71	96.3	97.72	98.58	46190	45795	395	41421	2163	2430	2.56	1.6	28130	18060
34B	214724632	29364534	0	0	213854359	99.59	94.38	150	1.43	XY	135.48	65.15	47.23	55.45	83.66	97.19	98.17	98.74	46380	46011	369	41585	2221	2415	2.54	1.62	28223	18157
36A	145356008	18735041	0	0	144809509	99.62	94.27	150	1.43	X0	92.59	44.01	28.47	35.84	68.92	93.58	96.26	98.02	46703	46307	396	41857	2272	2469	2.53	1.59	28216	18487
36B	192360272	24516566	0	0	191586009	99.6	94.36	150	1.43	XY	123.66	59.29	41.39	50.39	80.31	96.55	97.86	98.64	46310	45952	358	41482	2169	2498	2.53	1.57	28133	18177
38A	191996852	25121145	0	0	191036013	99.5	94.21	150	1.43	X0	122.26	113.59	0.16	50.57	81.08	96.8	97.95	98.61	46428	46022	406	41559	2216	2561	2.56	1.65	28071	18357
38B	202852084	26237757	0	0	201947888	99.55	94.54	150	1.43	X0	132.74	122.77	0.22	54.45	83	97	98.02	98.61	46568	46140	428	41708	2200	2528	2.52	1.67	28142	18426
48A	161614712	17874974	0	0	160993536	99.62	94.53	150	1.43	XY	109.19	52.91	35.13	45.52	80.29	97.29	98.31	98.83	46593	46193	400	41669	2233	2521	2.55	1.59	28583	18010
48B	149954072	17462059	0	0	149348048	99.6	94.42	150	1.43	X0	99.63	47.87	9.39	40.43	76.54	96.6	97.99	98.72	46814	46398	416	41937	2229	2542	2.55	1.59	28547	18267
49A	146788116	16275011	0	0	146246946	99.63	94.36	150	1.43	X0	97.32	46.95	7.59	38.92	75.3	96.35	97.88	98.69	46828	46437	391	41973	2259	2505	2.57	1.59	28420	18408
49B	143845460	15263443	0	0	143264941	99.6	94.53	150	1.43	XY	99.01	47.69	34.5	39.83	75.87	96.49	97.95	98.72	46486	46144	342	41679	2171	2488	2.59	1.6	28118	18368
55A	151161076	16820438	0	0	150474297	99.55	94.19	150	1.43	XY	99.65	48.77	36.89	40.17	76.04	96.57	98.03	98.76	46185	45796	389	41391	2149	2463	2.59	1.64	28027	18158
55B	158778516	17666102	0	0	158083980	99.56	94.34	150	1.43	XY	104.87	51.01	40.39	42.91	77.82	96.85	98.11	98.78	46300	45905	395	41487	2160	2462	2.54	1.62	28181	18119
56A	157162744	17211446	0	0	156441627	99.54	94.6	150	1.43	XY	108.05	52.28	39.53	45.15	80.16	97.27	98.3	98.82	46293	45898	395	41493	2180	2439	2.56	1.65	27941	18352
56B	156349320	17050001	0	0	155622352	99.54	94.38	150	1.43	XY	106.34	51.75	38.09	43.95	78.97	97.05	98.2	98.78	46047	45646	401	41203	2205	2454	2.54	1.58	28027	18020
57A	174408344	20465614	0	0	173754887	99.63	95.02	150	1.43	XY	120.81	58.36	38.8	51.56	83.78	97.62	98.4	98.8	46785	46376	409	41966	2165	2454	2.54	1.67	28508	18277
57B	185964328	23317740	0	0	185219018	99.6	94.64	150	1.43	XY	122.86	59.78	43.84	52.5	84.29	97.77	98.5	98.88	46990	46548	442	42072	2241	2496	2.59	1.66	28605	18385
40A	197694992	25538662	0	0	196693576	99.49	94.32	150	1.43	X0	127.48	60.99	46.55	52.18	81.5	96.78	97.95	98.65	46171	45746	425	41306	2236	2517	2.56	1.58	27923	18248
40B	167704224	21416309	0	0	166775660	99.45	94.16	150	1.43	XY	107.52	98.55	34	43.48	75.66	95.65	97.41	98.48	46071	45688	383	41297	2144	2450	2.51	1.6	27970	18101
42A	170821188	19476491	0	0	170216613	99.65	94.73	150	1.43	XY	115.97	56.2	36.53	49.17	82.66	97.6	98.42	98.85	46494	46098	396	41586	2235	2491	2.59	1.66	28238	18256
42B	184600764	22499812	0	0	183932959	99.64	94.44	150	1.43	XY	118.66	57.63	42.05	50.45	83.33	97.76	98.54	98.92	46841	46438	403	41913	2216	2518	2.53	1.59	28581	18260
44A	119325024	13570174	0	0	118925193	99.66	94.53	150	1.43	X0	79.07	38.38	17.27	27.5	65.37	94.12	96.84	98.39	46620	46236	384	41768	2252	2498	2.54	1.57	28303	18317
44B	174045880	19552458	0	0	173403333	99.63	94.48	150	1.43	XY	115.49	56.48	43.84	48.32	81.61	97.46	98.4	98.87	46780	46392	388	41889	2193	2489	2.55	1.69	28329	18451
46A	199803988	23253852	0	0	198898517	99.55	94.44	150	1.43	XX	131.54	122.81	0.1	56.31	86.83	98.16	98.65	98.87	46786	46372	414	41817	2286	2574	2.54	1.63	28539	18247
46B	212537232	24971702	0	0	211654525	99.58	94.37	150	1.43	XX	137.77	130.05	0.11	58.56	87.72	98.24	98.68	98.89	45625	45222	403	40810	2240	2489	2.58	1.64	27497	18128
47A	178678332	20605917	0	0	177813229	99.52	94.3	150	1.43	XY	117.17	56.98	34.36	49.53	82.75	97.68	98.5	98.92	46213	45808	405	41352	2165	2495	2.56	1.65	28320	17893
47B	143199272	16077049	0	0	142468699	99.49	94.36	150	1.43	XY	95.86	46.65	31.58	37.93	74.46	96.27	97.87	98.71	47112	46699	413	42194	2273	2463	2.55	1.61	28715	18397
2A	183858064	21784452	0	0	183141612	99.61	94.62	150	1.43	X0	123.99	115.13	0.07	51.54	81.67	96.82	97.92	98.56	46239	45836	403	41471	2171	2494	2.55	1.53	27703	18536
2B	182548904	22511548	0	0	181828861	99.61	94.6	150	1.43	X0	122.05	112.34	0.06	50.91	81.48	96.82	97.92	98.57	46590	46179	411	41676	2244	2570	2.58	1.62	28025	18565
16A	165705852	19242103	0	0	164917823	99.52	94.57	150	1.43	XY	112.98	54.13	41.38	46.19	77.69	95.96	97.52	98.47	46568	46172	396	41786	2132	2474	2.56	1.59	28238	18330
16B	163932248	18984591	0	0	163216399	99.56	94.82	150	1.43	XY	112.86	53.96	40.36	46.35	78.07	96.08	97.6	98.51	46295	45893	402	41526	2166	2414	2.55	1.58	28127	18168
20A	161529740	18874265	0	0	160654620	99.46	94.28	150	1.43	X0	108.22	51.59	19.45	44.1	76.55	95.74	97.44	98.48	45978	45543	435	41197	2178	2486	2.58	1.57	27934	18044
20B	137687384	16892455	0	0	136670487	99.26	93.65	150	1.43	XY	87.43	42.45	31.32	33.53	68.64	93.97	96.55	98.16	46477	46088	389	41621	2137	2527	2.56	1.61	28192	18285
28A	173250348	21017219	0	0	172543726	99.59	94.45	150	1.43	XY	115.34	55.27	40.35	47.19	78.3	96.13	97.62	98.53	45966	45568	398	41176	2137	2475	2.53	1.64	28043	17923
28B	182533480	23216276	0	0	181752765	99.57	94.36	150	1.43	X0	119.77	57.44	37	49.27	79.74	96.41	97.75	98.58	46845	46450	395	42088	2193	2459	2.54	1.6	28711	18134
29A	126136964	15198765	0	0	125638425	99.6	94.27	150	1.43	X0	83.31	39.46	27.1	30.7	64.04	91.84	95.3	97.63	46124	45734	390	41332	2200	2476	2.56	1.54	28123	18001
29B	216781320	25960176	0	0	215846819	99.57	94.42	150	1.43	X0	145.21	69.19	29.8	58.53	85.34	97.41	98.25	98.76	45755	45367	388	40986	2210	2442	2.54	1.58	27681	18074
77A	183401228	20964930	0	0	182504387	99.51	94.16	150	1.43	XX	119.58	113.41	0.66	52.8	87.05	98.42	98.76	98.92	47257	46859	398	42307	2266	2565	2.55	1.57	28512	18745
77B	182480760	20624418	0	0	181504388	99.46	94.08	150	1.43	XX	119.76	113.33	0.5	52.47	86.45	98.34	98.72	98.89	46910	46459	451	41922	2276	2601	2.56	1.64	28151	18759
80A	178097560	20417110	0	0	177413207	99.62	94.39	150	1.43	XY	115.57	56.9	44.37	50.23	85.04	98.2	98.74	98.99	46487	46117	370	41582	2211	2533	2.55	1.62	28385	18102
80B	192252380	23206036	0	0	191529541	99.62	94.41	150	1.43	XY	123.6	60.9	40.75	54.85	87.84	98.47	98.83	99.01	47671	47266	405	42619	2254	2614	2.54	1.62	28766	18905
82A	175080960	20002514	0	0	174459695	99.65	94.45	150	1.43	XY	114.32	56.22	40.17	49.75	85.18	98.24	98.75	98.97	47193	46777	416	42153	2283	2572	2.53	1.61	28723	18470
82B	159890328	17328060	0	0	159297827	99.63	94.88	150	1.43	XY	110.95	54.33	36.62	48.33	84.94	98.15	98.66	98.89	46840	46469	371	41885	2231	2540	2.56	1.63	28352	18488
83A	173802900	20094970	0	0	172997452	99.54	94.22	150	1.43	XX	112.22	107.33	0.08	48.69	84.7	98.23	98.67	98.85	47155	46764	391	42219	2239	2597	2.54	1.67	28657	18498
83B	154960584	17641192	0	0	154318986	99.59	94.49	150	1.43	XX	101.78	97.65	0.09	42.63	81.37	97.93	98.57	98.84	46446	46030	416	41588	2220	2522	2.53	1.6	28052	18394
84A	186008792	21194447	0	0	185099401	99.51	94.4	150	1.43	XY	122.83	60.42	47.12	54.17	87.26	98.37	98.78	98.99	47300	46892	408	42369	2240	2492	2.57	1.65	28694	18606
84B	162070852	18285400	0	0	161228062	99.48	94.17	150	1.43	XY	105.68	51.6	36	44.33	80.96	97.71	98.54	98.92	46657	46273	384	41822	2185	2477	2.55	1.58	28403	18254
9A	115781144	13218165	0	0	115366088	99.64	94.69	150	1.43	X0	79.58	73.49	0.05	28.42	63.56	92.12	95.45	97.63	46551	46145	406	41751	2172	2505	2.56	1.59	27848	18703
9B	171259252	19401382	0	0	170589198	99.61	94.63	150	1.43	X0	117.83	108.73	0.08	48.21	78.93	96.22	97.61	98.44	46819	46415	404	41929	2261	2518	2.56	1.63	28447	18372
64A	209856628	25641068	0	0	208810926	99.5	94.12	150	1.43	XY	132.35	64.26	48.55	57.75	88.6	98.51	98.87	99.04	46638	46191	447	41640	2254	2554	2.55	1.63	28396	18242
64B	185936412	22338261	0	0	185074045	99.54	94.28	150	1.43	XY	118.46	58.51	44.92	51.67	85.82	98.27	98.74	98.97	46351	45946	405	41498	2216	2451	2.57	1.58	27934	18417
65A	229571832	27914777	0	0	228375295	99.48	94.13	150	1.43	XY	145.18	71.42	53.45	63.73	91.35	98.7	98.92	99.04	47258	46855	403	42272	2224	2580	2.57	1.66	28813	18445
65B	149802412	17404980	0	0	148961871	99.44	94.37	150	1.43	XY	99.85	48.66	36.67	41.1	79.22	97.5	98.43	98.86	46700	46304	396	41776	2186	2530	2.49	1.61	28275	18425
68A	215568124	24982298	0	0	214721750	99.61	94.24	150	1.43	XY	138.94	68.5	47.51	61.51	90.61	98.65	98.9	99.03	47136	46721	415	42130	2275	2529	2.54	1.62	28764	18372
68B	210209832	25541229	0	0	209353939	99.59	94.17	150	1.43	XY	133.89	66.23	48.22	59.47	89.72	98.58	98.87	99.02	46222	45827	395	41293	2211	2518	2.6	1.64	27875	18347
71A	199823288	22846737	0	0	199090707	99.63	94.4	150	1.43	XY	130.6	64.4	49.49	58.03	89.3	98.56	98.86	99.02	47017	46615	402	42055	2236	2531	2.52	1.63	28817	18200
71B	197568964	22142843	0	0	196766606	99.59	94.3	150	1.43	XY	130.04	63.64	49.52	57.38	88.74	98.51	98.85	99.01	46804	46418	386	41820	2256	2553	2.55	1.67	28148	18656
72A	175176340	20054415	0	0	174347093	99.53	94.23	150	1.43	XX	114.87	108.85	0.32	50.49	86.08	98.32	98.7	98.88	48015	47583	432	42949	2306	2659	2.54	1.67	29271	18744
72B	202858192	23259920	0	0	201982531	99.57	94.57	150	1.43	XX	135.03	127.73	0.22	60.66	90.78	98.59	98.78	98.87	47212	46775	437	42273	2247	2583	2.55	1.63	28437	18775
1A	155060668	13445665	0	0	154488015	99.63	92.57	148.63	1.43	X0	112.72	56.62	27.73	52.1	88.71	98.5	98.78	98.93	47353	46928	425	42454	2338	2455	2.53	1.62	28807	18546
3A	156231604	13066895	0	0	155637811	99.62	92.34	148.78	1.43	XY	111.68	56.78	33.48	51.35	88.43	98.53	98.82	98.97	47219	46815	404	42319	2282	2452	2.54	1.6	28946	18273
6A	167366572	14345092	0	0	166579635	99.53	92.38	148.51	1.43	XY	120.06	60.44	30.89	56.25	90.3	98.61	98.84	98.97	46887	46475	412	41945	2305	2440	2.54	1.64	28667	18220
11A	164132380	14010439	0	0	163298246	99.49	92.22	148.7	1.43	XY	117.14	59.05	46.01	54.51	89.73	98.59	98.84	98.97	47124	46706	418	42182	2294	2444	2.58	1.58	28529	18595
14A	167884848	15285260	0	0	167227086	99.61	92.41	148.61	1.43	XY	120.87	60.58	41.51	56.95	90.67	98.6	98.82	98.95	46435	46066	369	41588	2202	2467	2.56	1.63	28336	18099
17A	165384984	14516219	0	0	164780114	99.63	92.38	148.6	1.43	XY	119.68	60.31	48.02	56.16	90.31	98.58	98.81	98.94	47082	46694	388	42118	2271	2500	2.54	1.59	28599	18483
19A	157175880	14099627	0	0	156411016	99.51	92.28	148.52	1.43	XY	113.85	57.19	39.49	52.84	89.01	98.51	98.78	98.92	47359	46953	406	42464	2254	2448	2.57	1.61	28708	18651
21A	195166864	18175265	0	0	194385916	99.6	92.04	149.12	1.43	XY	133.78	67.1	44.3	62.15	92.03	98.74	98.92	99.03	46652	46261	391	41778	2204	2484	2.55	1.6	28438	18214
24A	202118708	18591573	0	0	201401267	99.65	92.41	148.79	1.43	XX	144.68	140.07	0.31	69.02	94.86	98.76	98.84	98.91	47403	46975	428	42500	2294	2497	2.57	1.67	28881	18522
26A	212108364	20366858	0	0	211113438	99.53	92.35	148.78	1.43	XY	149.8	75.41	56.18	70.45	94.89	98.8	98.91	98.99	47405	47009	396	42454	2301	2474	2.57	1.67	28921	18484
33A	226872936	20719846	0	0	225729480	99.5	92.02	148.96	1.43	XY	159.16	79.89	60.13	73.26	95.52	98.86	98.96	99.03	46933	46523	410	42021	2306	2402	2.53	1.67	28767	18166
35A	188395348	15985824	0	0	187716052	99.64	91.87	149.06	1.43	XY	135.17	67.34	46.8	62.87	92.26	98.73	98.9	99.01	46978	46602	376	42125	2208	2467	2.53	1.6	28384	18594
37A	160718008	13230871	0	0	160161380	99.65	91.81	149.18	1.43	XY	114.71	57.74	43.67	52.35	88.25	98.49	98.79	98.95	46558	46155	403	41680	2205	2478	2.54	1.57	28246	18312
43A	175265236	15977318	0	0	174478395	99.55	91.83	149.15	1.43	XY	123.54	62.88	38.31	57.83	90.89	98.64	98.86	98.97	46390	45976	414	41518	2234	2445	2.54	1.64	28150	18240
54A	188738088	16844108	0	0	187764893	99.48	91.54	149.14	1.43	XX	132.39	129	0.26	63.09	93.24	98.72	98.82	98.9	46927	46490	437	41971	2287	2552	2.54	1.54	28563	18364
61A	172928000	16082742	0	0	172238107	99.6	92.25	149.08	1.43	XY	121.47	61.28	47.14	57.33	91.04	98.67	98.87	98.99	46951	46527	424	42070	2247	2443	2.55	1.62	28495	18456
66A	160751304	13910003	0	0	160209376	99.66	92.37	149	1.43	XY	115.89	58.74	41.26	53.8	89.39	98.56	98.82	98.96	46646	46251	395	41829	2206	2421	2.58	1.71	28378	18268
67A	169656748	15088990	0	0	168914141	99.56	92.17	149.03	1.43	XY	120.04	59.55	37.43	55.31	89.49	98.58	98.84	98.98	46977	46610	367	42064	2229	2511	2.53	1.61	28431	18546
69A	175483748	15565610	0	0	174668187	99.54	92.05	149.07	1.43	XY	124.12	61.72	45.4	57.68	90.52	98.65	98.87	98.99	46652	46245	407	41779	2227	2459	2.58	1.7	28276	18376
73A	208893240	20476660	0	0	208068662	99.61	92.56	148.23	1.43	XY	148.18	74.24	45.73	70.14	94.74	98.79	98.91	99	46928	46525	403	42060	2259	2428	2.55	1.62	28388	18540
74A	201281356	19474842	0	0	200569327	99.65	92.77	147.9	1.43	XX	146.42	142.06	0.27	70.44	95.08	98.7	98.79	98.86	47418	47012	406	42479	2327	2507	2.51	1.62	29136	18282
75A	191071820	18532478	0	0	190237953	99.56	92.61	148.25	1.43	XX	136.83	132.18	0.24	65.45	93.68	98.7	98.8	98.88	47275	46861	414	42314	2291	2570	2.54	1.67	28430	18845
79A	180451896	17104320	0	0	179563650	99.51	92.34	148.43	1.43	XY	128.04	64.32	45.32	60.68	91.93	98.68	98.87	98.98	46611	46175	436	41742	2231	2451	2.55	1.59	28111	18500
81A	207621512	20743073	0	0	206627057	99.52	92	149.08	1.43	XY	142.17	71.73	54.35	66.62	93.67	98.78	98.92	99.01	46976	46578	398	42047	2292	2447	2.57	1.63	28703	18273
85A	172694400	17630287	0	0	171887765	99.53	92.09	149.09	1.43	XY	119.1	59.96	45.46	55.98	90.38	98.61	98.83	98.95	46932	46521	411	41894	2298	2557	2.54	1.66	28499	18433
86A	187300088	19219891	0	0	186184472	99.4	91.88	149.03	1.43	XY	127.22	64.23	43.62	60.11	91.79	98.7	98.88	98.99	46734	46320	414	41802	2273	2469	2.54	1.66	28597	18137
87A	186243188	19647627	0	0	185090624	99.38	91.75	149.15	1.43	XY	124.41	63.03	42.57	58.94	91.59	98.73	98.91	99.01	47054	46652	402	42086	2295	2511	2.54	1.7	28602	18452
1B	180629124	17135087	0	0	179881693	99.59	92.47	148.62	1.43	XX	127.83	125.08	0.2	61.76	93	98.66	98.77	98.85	46990	46586	404	42115	2256	2519	2.54	1.56	28328	18662
3B	147945320	12081576	0	0	147351148	99.6	92.41	148.7	1.43	XY	107.65	54.29	40.19	48.49	87	98.43	98.77	98.94	47014	46665	349	42139	2226	2482	2.57	1.57	28571	18443
6B	166480100	14266600	0	0	165766033	99.57	92.51	148.71	1.43	XY	119.41	60.55	45.93	56.46	90.72	98.62	98.83	98.95	46792	46364	428	41935	2235	2435	2.55	1.61	28517	18275
11B	150528780	12525849	0	0	149734953	99.47	92.15	148.76	1.43	XY	108.26	55.3	41.39	48.97	87.21	98.44	98.76	98.93	46793	46374	419	41935	2228	2452	2.55	1.6	28396	18397
14B	209587360	20757553	0	0	208697239	99.58	92.23	148.67	1.43	XY	147.06	74.12	46.18	70.1	94.95	98.79	98.9	98.99	46653	46228	425	41748	2272	2456	2.54	1.61	28629	18024
17B	170420196	14580356	0	0	169729297	99.59	92.27	148.71	1.43	XY	123.38	61.95	39.15	58	90.99	98.64	98.85	98.97	47107	46717	390	42249	2276	2409	2.57	1.62	28800	18307
18B	179802204	16123748	0	0	179032762	99.57	92.32	148.77	1.43	XY	128.23	64.38	41.87	60.81	92.02	98.7	98.88	98.99	47012	46598	414	42107	2267	2434	2.52	1.67	28689	18323
19B	161258156	14038425	0	0	160347755	99.44	91.96	148.71	1.43	XY	115.66	58.4	43.33	53.54	89.17	98.54	98.81	98.96	46491	46102	389	41634	2267	2408	2.53	1.7	28417	18074
21B	253100304	26211120	0	0	251986424	99.56	92.19	148.92	1.43	XY	173.34	87.4	64.54	78.85	96.79	98.9	98.97	99.04	46716	46324	392	41842	2254	2430	2.54	1.61	28442	18274
24B	286688396	26194023	0	0	285470173	99.58	92.06	149.05	1.43	XX	200.67	190.77	0.22	83.45	97.52	98.85	98.9	98.95	47382	46970	412	42425	2371	2486	2.54	1.61	28735	18647
26B	244726016	23230319	0	0	243603355	99.54	92.02	148.99	1.43	XY	167.39	83.77	44.66	75.3	95.81	98.89	98.99	99.05	46264	45867	397	41476	2160	2432	2.59	1.59	27942	18322
33B	231716196	21335368	0	0	230481403	99.47	91.95	149.01	1.43	XY	162.11	82.42	62.84	74.43	95.81	98.85	98.94	99.01	47087	46688	399	42210	2289	2411	2.58	1.71	28672	18415
35B	181167832	16429172	0	0	180443382	99.6	91.52	149.24	1.43	XY	124.58	62.63	47.07	57.67	90.45	98.66	98.89	99.01	46960	46548	412	42004	2254	2520	2.55	1.6	28557	18403
37B	149543512	11996593	0	0	148965662	99.61	91.82	149.11	1.43	XY	108.38	54.76	40.23	48.8	87.14	98.47	98.79	98.95	46969	46572	397	42080	2222	2486	2.56	1.63	28451	18518
43B	182995708	17027131	0	0	182156190	99.54	91.81	149.16	1.43	XY	127.56	65.22	50.33	60.78	92.33	98.72	98.89	98.99	46971	46579	392	42021	2277	2491	2.55	1.62	28612	18359
54B	181373780	15875560	0	0	180351122	99.44	91.51	149.13	1.43	XX	128.96	125.2	0.34	61.6	92.85	98.69	98.8	98.88	47707	47297	410	42704	2372	2512	2.55	1.63	29163	18544
61B	196845120	19374382	0	0	196035111	99.59	92.2	149.05	1.43	XY	136.45	68.81	44.07	65.12	93.61	98.76	98.91	99	46532	46159	373	41604	2247	2502	2.55	1.66	28205	18327
66B	164732428	13825813	0	0	164103515	99.62	92.38	148.68	1.43	XY	120.73	61.07	46.14	56.72	90.52	98.59	98.82	98.95	46994	46590	404	42087	2263	2465	2.54	1.62	28614	18380
67B	181992676	16474077	0	0	181247825	99.59	92.38	149.06	1.43	XY	129.74	65.46	45.34	61.77	92.48	98.7	98.86	98.97	46425	46017	408	41589	2212	2442	2.54	1.64	28297	18128
69B	176154832	15221092	0	0	175251669	99.49	91.98	149.01	1.43	XY	125.48	62.89	44.34	58.91	91.32	98.66	98.86	98.98	47258	46846	412	42304	2311	2446	2.58	1.68	28467	18791
73B	241219548	25849753	0	0	240203957	99.58	92.49	148.56	1.43	XY	166	83.94	61.75	76.71	96.31	98.85	98.93	99.01	46975	46559	416	42112	2233	2438	2.57	1.64	28425	18550
74B	179178804	16427378	0	0	178439533	99.59	92.32	148.78	1.43	XX	127.24	123.79	0.19	60.32	92.11	98.69	98.82	98.91	46953	46508	445	41978	2325	2541	2.53	1.65	28046	18907
75B	249995952	24621880	0	0	248898216	99.56	92.49	148.61	1.43	XX	175.79	170.51	0.3	79.96	97.12	98.81	98.87	98.93	46544	46156	388	41650	2327	2476	2.56	1.67	28213	18331
79B	203027468	18963437	0	0	202020441	99.5	92.31	148.74	1.43	XY	144.96	73.02	52.38	68.23	94.18	98.76	98.88	98.97	47067	46690	377	42119	2318	2463	2.55	1.62	28805	18262
81B	212239184	23720908	0	0	211147536	99.49	91.8	149.21	1.43	XY	138.32	70.08	49.72	65.69	93.74	98.8	98.94	99.02	47758	47347	411	42807	2278	2469	2.56	1.71	28873	18885
85B	183875032	18799751	0	0	183036188	99.54	92.51	148.64	1.43	XY	132.87	66.4	49.34	63.92	93.16	98.66	98.81	98.91	47183	46779	404	42211	2285	2505	2.52	1.65	28541	18642
86B	198454320	19754335	0	0	197517645	99.53	92	149.19	1.43	XY	133.28	67.72	49.13	62.92	92.71	98.76	98.92	99.02	46709	46345	364	41877	2216	2455	2.57	1.63	28493	18216
87B	200988756	20141430	0	0	199719207	99.37	91.87	148.96	1.43	XY	139.72	70.54	49.44	66.29	93.81	98.75	98.89	98.97	46843	46455	388	42002	2245	2411	2.55	1.59	28596	18247

## Sheet: Supplemental Table S3
Type of variant	count
3_prime_UTR_variant	15670
3_prime_UTR_variant&NMD_transcript_variant	1548
5_prime_UTR_variant	9895
5_prime_UTR_variant&NMD_transcript_variant	325
coding_sequence_variant	5
coding_sequence_variant&5_prime_UTR_variant	1
coding_sequence_variant&NMD_transcript_variant	1
downstream_gene_variant	477
frameshift_variant	1840
frameshift_variant&NMD_transcript_variant	108
frameshift_variant&splice_donor_region_variant	4
frameshift_variant&splice_region_variant	60
frameshift_variant&splice_region_variant&intron_variant	1
frameshift_variant&splice_region_variant&NMD_transcript_variant	2
frameshift_variant&start_lost	2
frameshift_variant&start_lost&NMD_transcript_variant	1
frameshift_variant&start_lost&start_retained_variant	7
frameshift_variant&stop_lost	13
frameshift_variant&stop_lost&NMD_transcript_variant	1
frameshift_variant&stop_retained_variant	3
incomplete_terminal_codon_variant&coding_sequence_variant	3
incomplete_terminal_codon_variant&coding_sequence_variant&3_prime_UTR_variant	1
inframe_deletion	1429
inframe_deletion&NMD_transcript_variant	61
inframe_deletion&splice_region_variant	15
inframe_insertion	948
inframe_insertion&NMD_transcript_variant	46
inframe_insertion&splice_region_variant	7
inframe_insertion&stop_retained_variant&NMD_transcript_variant	1
intergenic_variant	268
intron_variant	57146
intron_variant&NMD_transcript_variant	1625
intron_variant&non_coding_transcript_variant	2926
mature_miRNA_variant	14
missense_variant	72544
missense_variant&NMD_transcript_variant	2444
missense_variant&splice_region_variant	1759
missense_variant&splice_region_variant&NMD_transcript_variant	89
non_coding_transcript_exon_variant	1741
protein_altering_variant	10
protein_altering_variant&NMD_transcript_variant	3
regulatory_region_variant	52
splice_acceptor_variant	312
splice_acceptor_variant&coding_sequence_variant	13
splice_acceptor_variant&frameshift_variant	3
splice_acceptor_variant&NMD_transcript_variant	36
splice_acceptor_variant&non_coding_transcript_variant	42
splice_acceptor_variant&splice_polypyrimidine_tract_variant&3_prime_UTR_variant&intron_variant&NMD_transcript_variant	1
splice_acceptor_variant&splice_polypyrimidine_tract_variant&5_prime_UTR_variant&intron_variant	4
splice_acceptor_variant&splice_polypyrimidine_tract_variant&coding_sequence_variant&3_prime_UTR_variant&intron_variant	1
splice_acceptor_variant&splice_polypyrimidine_tract_variant&coding_sequence_variant&intron_variant	25
splice_acceptor_variant&splice_polypyrimidine_tract_variant&coding_sequence_variant&intron_variant&NMD_transcript_variant	4
splice_acceptor_variant&splice_polypyrimidine_tract_variant&intron_variant	18
splice_acceptor_variant&splice_polypyrimidine_tract_variant&intron_variant&NMD_transcript_variant	1
splice_acceptor_variant&splice_polypyrimidine_tract_variant&non_coding_transcript_exon_variant&intron_variant	2
splice_donor_5th_base_variant&frameshift_variant	1
splice_donor_5th_base_variant&intron_variant	577
splice_donor_5th_base_variant&intron_variant&NMD_transcript_variant	35
splice_donor_5th_base_variant&intron_variant&non_coding_transcript_variant	43
splice_donor_region_variant&intron_variant	1738
splice_donor_region_variant&intron_variant&NMD_transcript_variant	84
splice_donor_region_variant&intron_variant&non_coding_transcript_variant	111
splice_donor_variant	386
splice_donor_variant&coding_sequence_variant	12
splice_donor_variant&coding_sequence_variant&3_prime_UTR_variant	1
splice_donor_variant&NMD_transcript_variant	38
splice_donor_variant&non_coding_transcript_variant	63
splice_donor_variant&splice_donor_5th_base_variant&3_prime_UTR_variant&intron_variant&NMD_transcript_variant	4
splice_donor_variant&splice_donor_5th_base_variant&5_prime_UTR_variant&intron_variant	1
splice_donor_variant&splice_donor_5th_base_variant&coding_sequence_variant&intron_variant	29
splice_donor_variant&splice_donor_5th_base_variant&intron_variant	7
splice_donor_variant&splice_donor_5th_base_variant&non_coding_transcript_exon_variant&intron_variant	4
splice_donor_variant&splice_donor_region_variant&coding_sequence_variant&intron_variant	4
splice_donor_variant&splice_donor_region_variant&intron_variant	14
splice_donor_variant&splice_donor_region_variant&non_coding_transcript_exon_variant&intron_variant	1
splice_donor_variant&stop_gained&frameshift_variant	1
splice_polypyrimidine_tract_variant&intron_variant	9564
splice_polypyrimidine_tract_variant&intron_variant&NMD_transcript_variant	362
splice_polypyrimidine_tract_variant&intron_variant&non_coding_transcript_variant	458
splice_polypyrimidine_tract_variant&splice_region_variant&intron_variant	5663
splice_polypyrimidine_tract_variant&splice_region_variant&intron_variant&NMD_transcript_variant	230
splice_polypyrimidine_tract_variant&splice_region_variant&intron_variant&non_coding_transcript_variant	287
splice_region_variant&3_prime_UTR_variant	21
splice_region_variant&3_prime_UTR_variant&NMD_transcript_variant	30
splice_region_variant&5_prime_UTR_variant	134
splice_region_variant&5_prime_UTR_variant&NMD_transcript_variant	2
splice_region_variant&intron_variant	1882
splice_region_variant&intron_variant&NMD_transcript_variant	79
splice_region_variant&intron_variant&non_coding_transcript_variant	66
splice_region_variant&non_coding_transcript_exon_variant	146
splice_region_variant&stop_retained_variant&3_prime_UTR_variant	1
splice_region_variant&synonymous_variant	1221
splice_region_variant&synonymous_variant&NMD_transcript_variant	25
start_lost	223
start_lost&5_prime_UTR_variant	5
start_lost&inframe_deletion	6
start_lost&inframe_deletion&NMD_transcript_variant	1
start_lost&NMD_transcript_variant	10
start_lost&splice_region_variant	7
start_lost&splice_region_variant&NMD_transcript_variant	1
start_lost&start_retained_variant	2
start_lost&start_retained_variant&5_prime_UTR_variant	3
stop_gained	1139
stop_gained&frameshift_variant	36
stop_gained&frameshift_variant&NMD_transcript_variant	1
stop_gained&inframe_deletion	2
stop_gained&inframe_insertion	6
stop_gained&NMD_transcript_variant	96
stop_gained&protein_altering_variant&splice_region_variant	1
stop_gained&splice_region_variant	44
stop_gained&splice_region_variant&NMD_transcript_variant	6
stop_lost	118
stop_lost&3_prime_UTR_variant	2
stop_lost&NMD_transcript_variant	47
stop_lost&splice_region_variant	1
stop_lost&splice_region_variant&NMD_transcript_variant	3
stop_retained_variant	52
stop_retained_variant&3_prime_UTR_variant	11
stop_retained_variant&NMD_transcript_variant	5
synonymous_variant	54871
synonymous_variant&NMD_transcript_variant	868
TF_binding_site_variant	9
upstream_gene_variant	668
TOTAL	255127

## Sheet: Supplemental Table S4
ID	CHROM	POS	REF	ALT	N_INFORMATIVE	AF	U	V	STAT	DIRECTION	EFFECT	SE	PVALUE	Consequence	IMPACT	SYMBOL	Gene	BIOTYPE	Existing_variation	SIFT	PolyPhen	CLIN_SIG
5_458036_C/T	chr5	458036	C	T	150	0.06	431.901	5183.21	35.9889	+	25.1342	4.18968	1.98446e-09	intron_variant	MODIFIER	EXOC3	ENSG00000180104	protein_coding	rs72698504	-	-	-
17_63438051_G/T	chr17	63438051	G	T	150	0.0833333	443.949	7408.03	26.605	+	18.0764	3.50452	2.49591e-07	intron_variant	MODIFIER	CYB561	ENSG00000008283	protein_coding	rs4968774	-	-	-
9_14816_C/G	chr9	14816	C	G	150	0.05	321.878	4009.62	25.8392	+	24.2141	4.76353	3.71069e-07	missense_variant	MODERATE	WASHC1	ENSG00000181404	protein_coding	rs200377821,COSV57924954	deleterious(0.02)	probably_damaging(0.996)	-
17_7908680_T/C	chr17	7908680	T	C	150	0.85	-542.357	11417.1	25.764	-	-14.3287	2.82294	3.85817e-07	downstream_gene_variant	MODIFIER	SCARNA21	ENSG00000252835	scaRNA	rs4239111	-	-	benign
10_3151220_C/T	chr10	3151220	C	T	150	0.0566667	314.117	3997.67	24.6817	+	23.7009	4.77064	6.76237e-07	downstream_gene_variant	MODIFIER	PITRM1-AS1	ENSG00000237399	lncRNA	rs76088740	-	-	-
12_132474266_G/C	chr12	132474266	G	C	150	0.05	297.265	3873.74	22.8117	+	23.1469	4.84635	1.78675e-06	regulatory_region_variant	MODIFIER	MUC8	-	CTCF_binding_site	rs76373320	-	-	-
19_17627849_C/T	chr19	17627849	C	T	150	0.0633333	345.278	5410.22	22.0355	+	19.2502	4.10084	2.67651e-06	intron_variant	MODIFIER	UNC13A	ENSG00000130477	protein_coding	rs76225638	-	-	-
19_17629306_G/A	chr19	17629306	G	A	150	0.0633333	345.278	5410.22	22.0355	+	19.2502	4.10084	2.67651e-06	synonymous_variant	LOW	UNC13A	ENSG00000130477	protein_coding	rs61753902	-	-	-
19_17626677_G/A,C	chr19	17626677	G	A,C	150	0.0633333	344.954	5400.14	22.0352	+	19.268	4.10466	2.677e-06	coding_sequence_variant	MODIFIER	UNC13A	ENSG00000130477	protein_coding	COSV53193907	-	-	-
1_159588468_A/G	chr1	159588468	A	G	150	0.833333	-474.714	10673.1	21.1141	-	-13.416	2.91968	4.32724e-06	synonymous_variant	LOW	APCS	ENSG00000132703	protein_coding	rs2808661	-	-	-
12_49962391_TGGG/T,TGG,TGGGG	chr12	49962391	TGGG	T,TGG,TGGGG	150	0.633333	-107.164	566.783	20.2618	-	-57.031	12.6699	6.75352e-06	NA	NA	NA	NA	NA	NA	NA	NA	NA
16_1219145_TG/T	chr16	1219145	TG	T	150	0.0733333	331.905	5598.45	19.677	+	17.8824	4.03131	9.16961e-06	NA	NA	NA	NA	NA	NA	NA	NA	NA
3_100898824_G/T	chr3	100898824	G	T	150	0.11	431.308	9464.15	19.6559	+	13.7463	3.10055	9.27172e-06	synonymous_variant	LOW	ABI3BP	ENSG00000154175	protein_coding	rs34999788	-	-	-
12_132474016_A/G	chr12	132474016	A	G	150	0.92	-422.006	9362.08	19.0224	-	-13.5965	3.11741	1.29196e-05	intergenic_variant	MODIFIER	-	-	-	rs111301821	-	-	-
3_41835981_CAA/CA,CAAAAA,CAAAA,CAAAAAA,C	chr3	41835981	CAA	CA,CAAAAA,CAAAA,CAAAAAA,C	150	0.0633333	296.75	4672.93	18.8449	+	19.155	4.41251	1.41793e-05	NA	NA	NA	NA	NA	NA	NA	NA	NA
12_132472883_G/A	chr12	132472883	G	A	150	0.94	-307.314	5175	18.2497	-	-17.9124	4.193	1.93755e-05	intergenic_variant	MODIFIER	-	-	-	rs57083553	-	-	-
6_169237752_G/A	chr6	169237752	G	A	150	0.05	262.789	3886.23	17.7699	+	20.3966	4.83855	2.49297e-05	intron_variant,non_coding_transcript_variant	MODIFIER	THBS2-AS1	ENSG00000226445	lncRNA	rs35631991,COSV64677292	-	-	-
17_74447053_G/T	chr17	74447053	G	T	150	0.896667	-385.819	8474.11	17.566	-	-13.7331	3.27667	2.77505e-05	3_prime_UTR_variant	MODIFIER	GPRC5C	ENSG00000170412	protein_coding	rs2706527	-	-	-
17_74447148_C/G	chr17	74447148	C	G	150	0.896667	-385.819	8474.11	17.566	-	-13.7331	3.27667	2.77505e-05	3_prime_UTR_variant	MODIFIER	GPRC5C	ENSG00000170412	protein_coding	rs6980	-	-	-
3_39136946_G/T	chr3	39136946	G	T	150	0.07	320.504	5892.72	17.4321	+	16.4058	3.92936	2.97748e-05	missense_variant	MODERATE	TTC21A	ENSG00000168026	protein_coding	rs35934336	deleterious(0)	probably_damaging(0.997)	-
12_68201939_T/C	chr12	68201939	T	C	150	0.09	376.071	8276.03	17.0891	+	13.7066	3.31565	3.56671e-05	splice_polypyrimidine_tract_variant,splice_region_variant,intron_variant	LOW	IL26	ENSG00000111536	protein_coding	rs10748100,COSV57488818	-	-	-
12_68202007_A/G	chr12	68202007	A	G	150	0.09	376.071	8276.03	17.0891	+	13.7066	3.31565	3.56671e-05	intron_variant	MODIFIER	IL26	ENSG00000111536	protein_coding	rs10748101	-	-	-
13_98902367_G/A	chr13	98902367	G	A	150	0.05	276.198	4600.28	16.5827	+	18.1099	4.44721	4.65731e-05	missense_variant	MODERATE	DOCK9	ENSG00000088387	protein_coding	rs62620184	tolerated(0.35)	benign(0)	benign
12_48119244_C/A	chr12	48119244	C	A	150	0.08	333.657	6873.54	16.1965	+	14.642	3.63823	5.70999e-05	upstream_gene_variant	MODIFIER	PFKM	ENSG00000152556	protein_coding	rs41291959	-	-	benign,likely_benign
12_48132876_G/A	chr12	48132876	G	A	150	0.08	333.657	6873.54	16.1965	+	14.642	3.63823	5.70999e-05	intron_variant	MODIFIER	PFKM	ENSG00000152556	protein_coding	rs2228501	-	-	benign
12_48143846_G/C	chr12	48143846	G	C	150	0.08	333.657	6873.54	16.1965	+	14.642	3.63823	5.70999e-05	intron_variant	MODIFIER	PFKM	ENSG00000152556	protein_coding	rs4075914	-	-	benign
12_48149801_G/C	chr12	48149801	G	C	150	0.08	333.657	6873.54	16.1965	+	14.642	3.63823	5.70999e-05	downstream_gene_variant	MODIFIER	PFKM	ENSG00000152556	protein_coding	rs3936179	-	-	-
12_48340492_C/T	chr12	48340492	C	T	150	0.08	333.657	6873.54	16.1965	+	14.642	3.63823	5.70999e-05	3_prime_UTR_variant	MODIFIER	ZNF641	ENSG00000167528	protein_coding	rs751315	-	-	-
12_48340726_G/A	chr12	48340726	G	A	150	0.08	333.657	6873.54	16.1965	+	14.642	3.63823	5.70999e-05	3_prime_UTR_variant	MODIFIER	ZNF641	ENSG00000167528	protein_coding	rs751316	-	-	-
12_48340996_CAGGAAGAATGA/C	chr12	48340996	CAGGAAGAATGA	C	150	0.08	333.657	6873.54	16.1965	+	14.642	3.63823	5.70999e-05	NA	NA	NA	NA	NA	NA	NA	NA	NA
12_48341331_G/T	chr12	48341331	G	T	150	0.08	333.657	6873.54	16.1965	+	14.642	3.63823	5.70999e-05	3_prime_UTR_variant	MODIFIER	ZNF641	ENSG00000167528	protein_coding	rs56383074	-	-	-
5_169747480_A/G	chr5	169747480	A	G	150	0.07	320.083	6418.62	15.9618	+	15.0418	3.76495	6.46321e-05	synonymous_variant	LOW	DOCK2	ENSG00000134516	protein_coding	rs13155521	-	-	not_provided,benign
17_37192334_C/T	chr17	37192334	C	T	150	0.146667	428.12	11489.7	15.9523	+	11.2393	2.81401	6.49598e-05	intron_variant	MODIFIER	ACACA	ENSG00000278540	protein_coding	rs2305099	-	-	-
12_22472727_A/G	chr12	22472727	A	G	150	0.0633333	308.454	5975.61	15.9221	+	15.57	3.90202	6.6004e-05	intron_variant,non_coding_transcript_variant	MODIFIER	C2CD5-AS1	ENSG00000250166	lncRNA	rs10842027,COSV61724718	-	-	-
11_123884222_CAAAA/CAAA,CAA,C,CAAAAAA,CA,CAAAAAAAAAA	chr11	123884222	CAAAA	CAAA,CAA,C,CAAAAAA,CA,CAAAAAAAAAA	150	0.243333	451.594	12912.2	15.7941	+	10.5494	2.65448	7.0621e-05	NA	NA	NA	NA	NA	NA	NA	NA	NA
5_35871171_C/T	chr5	35871171	C	T	150	0.113333	368.721	8608.74	15.7927	+	12.9193	3.25095	7.06753e-05	upstream_gene_variant	MODIFIER	IL7R	ENSG00000168685	protein_coding	rs2228141,COSV57406213	-	-	benign
5_88750207_ATT/ATTT,AT,ATTTT,A	chr5	88750207	ATT	ATTT,AT,ATTTT,A	150	0.05	267.382	4566.16	15.6572	+	17.6629	4.4638	7.59237e-05	NA	NA	NA	NA	NA	NA	NA	NA	NA
11_10496971_T/C	chr11	10496971	T	C	150	0.06	302.289	5844.26	15.6356	+	15.6017	3.94562	7.67952e-05	intron_variant	MODIFIER	AMPD3	ENSG00000133805	protein_coding	rs72857486	-	-	-
3_127695038_T/C	chr3	127695038	T	C	150	0.116667	372.385	8998.5	15.4104	+	12.4825	3.17977	8.6509e-05	intron_variant	MODIFIER	MGLL	ENSG00000074416	protein_coding	rs4881,COSV54024486	-	-	-
5_642013_T/C	chr5	642013	T	C	150	0.0566667	332.947	7197.38	15.4019	+	13.9534	3.55544	8.68988e-05	intron_variant	MODIFIER	CEP72	ENSG00000112877	protein_coding	rs111436579,COSV53792669	-	-	-
10_101521877_C/G	chr10	101521877	C	G	150	0.19	455.472	13481.8	15.3878	+	10.1905	2.59781	8.75506e-05	splice_region_variant,intron_variant	LOW	BTRC	ENSG00000166167	protein_coding	rs6584429,COSV64563239	-	-	benign
3_127676974_G/A	chr3	127676974	G	A	150	0.0966667	328.011	7088.02	15.1793	+	13.9587	3.58276	9.77689e-05	downstream_gene_variant	MODIFIER	PODXL2	ENSG00000114631	protein_coding	rs35834653	-	-	-
20_2580070_T/G	chr20	2580070	T	G	150	0.07	297.897	5861.02	15.1412	+	15.3311	3.93998	9.97628e-05	intron_variant	MODIFIER	TMC2	ENSG00000149488	protein_coding	rs2422794	-	-	-
5_642203_T/C	chr5	642203	T	C	150	0.05	302.031	6120.21	14.9052	+	14.8856	3.85565	0.000113053	intron_variant	MODIFIER	CEP72	ENSG00000112877	protein_coding	rs13179748,COSV53793623	-	-	-
21_46136968_G/A	chr21	46136968	G	A	150	0.0833333	315.076	6693.44	14.8313	+	14.1986	3.68685	0.000117565	intron_variant	MODIFIER	FTCD	ENSG00000160282	protein_coding	rs79622089	-	-	benign
3_97747588_T/G	chr3	97747588	T	G	150	0.223333	489.311	16159.7	14.8162	+	9.13337	2.37281	0.000118514	intron_variant	MODIFIER	EPHA6	ENSG00000080224	protein_coding	rs79617067,COSV67560337	-	-	-
5_56882284_A/G	chr5	56882284	A	G	150	0.0666667	290.773	5741.07	14.7271	+	15.2771	3.98092	0.000124249	synonymous_variant	LOW	MAP3K1	ENSG00000095015	protein_coding	rs3822625,COSV68121972	-	-	benign
7_56084250_G/A	chr7	56084250	G	A	150	0.0566667	232.855	3714.13	14.5987	+	18.9108	4.94939	0.000133004	downstream_gene_variant	MODIFIER	SUMF2	ENSG00000129103	protein_coding	rs146608272	-	-	-
9_111718322_C/A	chr9	111718322	C	A	150	0.596667	-540.332	20023.3	14.581	-	-8.13966	2.13163	0.000134263	intron_variant	MODIFIER	SHOC1	ENSG00000165181	protein_coding	rs2418174	-	-	-
9_111727607_C/T	chr9	111727607	C	T	150	0.596667	-540.332	20023.3	14.581	-	-8.13966	2.13163	0.000134263	intron_variant	MODIFIER	SHOC1	ENSG00000165181	protein_coding	rs953536	-	-	-
2_29239654_G/A	chr2	29239654	G	A	150	0.0966667	351.094	8485.1	14.5275	+	12.4809	3.27455	0.00013813	intron_variant	MODIFIER	ALK	ENSG00000171094	protein_coding	rs77855517,COSV66570297	-	-	benign
19_47802369_T/C	chr19	47802369	T	C	150	0.0533333	240.894	4013.35	14.4592	+	18.105	4.76131	0.000143225	intron_variant	MODIFIER	TPRX1	ENSG00000178928	protein_coding	rs62130757,COSV59117045	-	-	-
19_47802417_T/C	chr19	47802417	T	C	150	0.0533333	240.894	4013.35	14.4592	+	18.105	4.76131	0.000143225	intron_variant	MODIFIER	TPRX1	ENSG00000178928	protein_coding	rs78381908,COSV59115983	-	-	-
12_1955567_T/C	chr12	1955567	T	C	150	0.0533333	246.819	4243.44	14.3562	+	17.5445	4.63043	0.00015128	splice_polypyrimidine_tract_variant,splice_region_variant,intron_variant	LOW	DCP1B	ENSG00000151065	protein_coding	rs139886104	-	-	-
1_45917348_C/T	chr1	45917348	C	T	150	0.0566667	249.924	4357	14.336	+	17.3022	4.56969	0.00015291	intron_variant	MODIFIER	MAST2	ENSG00000086015	protein_coding	rs41286710,COSV63617607	-	-	-
6_26216428_T/C	chr6	26216428	T	C	150	0.0633333	268.687	5068.14	14.2444	+	15.9911	4.23697	0.000160538	upstream_gene_variant	MODIFIER	H3C5P	ENSG00000277720	unprocessed_pseudogene	rs41266811,COSV55126445	-	-	-
12_22527917_A/T	chr12	22527917	A	T	150	0.0666667	296.739	6222.37	14.1512	+	14.3846	3.82386	0.000168692	intron_variant,non_coding_transcript_variant	MODIFIER	C2CD5-AS1	ENSG00000250166	lncRNA	rs11046459	-	-	-
3_150669272_A/G	chr3	150669272	A	G	150	0.0966667	324.602	7461.76	14.1208	+	13.1217	3.49188	0.000171433	intron_variant	MODIFIER	ERICH6	ENSG00000163645	protein_coding	rs17215176	-	-	-
3_56007343_T/C	chr3	56007343	T	C	150	0.05	237.251	4021.16	13.9979	+	17.7966	4.75668	0.000183013	intron_variant	MODIFIER	ERC2	ENSG00000187672	protein_coding	rs146206948,COSV55651434	-	-	-
11_72598845_G/A	chr11	72598845	G	A	150	0.11	362.777	9461.9	13.9092	+	11.5649	3.10092	0.000191859	intron_variant	MODIFIER	PDE2A	ENSG00000186642	protein_coding	rs384892	-	-	-
12_132472895_T/C	chr12	132472895	T	C	150	0.933333	-294.419	6241.67	13.8877	-	-14.228	3.81794	0.000194066	intergenic_variant	MODIFIER	-	-	-	rs55763120	-	-	-
15_81002433_G/C	chr15	81002433	G	C	150	0.06	254.371	4673.18	13.8459	+	16.4185	4.41239	0.00019843	synonymous_variant	LOW	TLNRD1	ENSG00000140406	protein_coding	rs11541231,COSV51256518	-	-	-
3_127736356_C/A	chr3	127736356	C	A	150	0.116667	351.364	8953.61	13.7885	+	11.8369	3.18773	0.000204586	intron_variant	MODIFIER	MGLL	ENSG00000074416	protein_coding	rs7621379	-	-	-
12_81368699_G/C	chr12	81368699	G	C	150	0.0966667	310.622	7030.19	13.7245	+	13.3274	3.59747	0.000211672	intron_variant	MODIFIER	PPFIA2	ENSG00000139220	protein_coding	rs10506275,COSV61023243	-	-	-
3_141279372_G/A	chr3	141279372	G	A	150	0.656667	-512.013	19133.4	13.7016	-	-8.07178	2.18064	0.000214276	splice_region_variant,splice_polypyrimidine_tract_variant,intron_variant	LOW	PXYLP1	ENSG00000155893	protein_coding	rs13087169,COSV53892655	-	-	-
11_72590459_G/A	chr11	72590459	G	A	150	0.113333	362.191	9645.54	13.6003	+	11.3264	3.07126	0.000226151	downstream_gene_variant	MODIFIER	PDE2A-AS2	ENSG00000256633	lncRNA	rs341047,COSV57802634	-	-	benign
19_46652944_T/C	chr19	46652944	T	C	150	0.0733333	270.881	5402.77	13.5812	+	15.1231	4.10366	0.000228457	intron_variant	MODIFIER	DACT3	ENSG00000197380	protein_coding	rs113736578	-	-	-
1_169733631_C/A	chr1	169733631	C	A	150	0.0966667	342.382	8786.68	13.3413	+	11.7535	3.21786	0.000259627	5_prime_UTR_variant	MODIFIER	SELE	ENSG00000007908	protein_coding	rs1805193,CR961737	-	-	-
14_72723736_G/GA,GAAA	chr14	72723736	G	GA,GAAA	150	0.193333	445.642	14895.4	13.3327	+	9.02428	2.47146	0.000260818	splice_polypyrimidine_tract_variant,splice_region_variant,intron_variant	LOW	DPF3	ENSG00000205683	protein_coding	COSV63503486	-	-	-
6_108356773_G/A	chr6	108356773	G	A	150	0.0533333	220.283	3671.9	13.2151	+	18.0955	4.97777	0.000277699	downstream_gene_variant	MODIFIER	AFG1L	ENSG00000135537	protein_coding	rs74349975,COSV64554712	-	-	-
3_141278478_C/T	chr3	141278478	C	T	150	0.0866667	325.704	8052.38	13.1741	+	12.2005	3.36138	0.000283841	synonymous_variant	LOW	PXYLP1	ENSG00000155893	protein_coding	rs11556022,COSV53892116	-	-	-
16_81921184_C/G	chr16	81921184	C	G	150	0.596667	-535.667	21978.8	13.0553	-	-7.35143	2.0346	0.000302432	splice_polypyrimidine_tract_variant,intron_variant	LOW	PLCG2	ENSG00000197943	protein_coding	rs12446127,COSV100842740,COSV63868252,COSV63875032	-	-	benign
11_72704284_G/A	chr11	72704284	G	A	150	0.0766667	271.114	5643.62	13.024	+	14.4902	4.01515	0.00030752	upstream_gene_variant	MODIFIER	RPS12P20	ENSG00000244134	processed_pseudogene	rs2306615,COSV61990328	-	-	-
16_12043097_A/C	chr16	12043097	A	C	150	0.67	-513.065	20361	12.9285	-	-7.60071	2.11388	0.000323625	intron_variant	MODIFIER	SNX29	ENSG00000048471	protein_coding	rs1703492,COSV73754453	-	-	-
3_45485726_T/C	chr3	45485726	T	C	150	0.946667	-229.789	4113.36	12.837	-	-16.8505	4.70307	0.00033984	intron_variant,non_coding_transcript_variant	MODIFIER	LARS2-AS1	ENSG00000232455	lncRNA	rs7610357	-	-	benign
3_45491732_G/A	chr3	45491732	G	A	150	0.946667	-229.789	4113.36	12.837	-	-16.8505	4.70307	0.00033984	intron_variant,non_coding_transcript_variant	MODIFIER	LARS2-AS1	ENSG00000232455	lncRNA	rs2128361,COSV55528821	-	-	benign
4_98420005_C/G	chr4	98420005	C	G	150	0.0633333	259.381	5243.69	12.8304	+	14.9204	4.16545	0.000341037	splice_polypyrimidine_tract_variant,intron_variant	LOW	RAP1GDS1	ENSG00000138698	protein_coding	rs12512920	-	-	-
3_141273067_G/T	chr3	141273067	G	T	150	0.123333	373.804	10903.6	12.815	+	10.3408	2.88865	0.000343856	intron_variant	MODIFIER	PXYLP1	ENSG00000155893	protein_coding	rs28671450	-	-	-
3_141273418_G/A	chr3	141273418	G	A	150	0.123333	373.804	10903.6	12.815	+	10.3408	2.88865	0.000343856	intron_variant	MODIFIER	PXYLP1	ENSG00000155893	protein_coding	rs4683591	-	-	-
1_196673839_C/CTT	chr1	196673839	C	CTT	150	0.193333	403.758	12739.2	12.7968	+	9.56005	2.67245	0.000347215	intron_variant	MODIFIER	CFH	ENSG00000000971	protein_coding	rs35507625	-	-	-
19_46654181_G/A	chr19	46654181	G	A	150	0.216667	423.346	14018.9	12.7843	+	9.10878	2.54755	0.000349549	intron_variant	MODIFIER	DACT3	ENSG00000197380	protein_coding	rs10408660	-	-	-
2_9630484_G/A	chr2	9630484	G	A	150	0.0566667	235.169	4328.14	12.7779	+	16.3893	4.5849	0.000350737	5_prime_UTR_variant	MODIFIER	YWHAQ	ENSG00000134308	protein_coding	rs1130874,COSV53003346	-	-	-
15_101177475_G/T	chr15	101177475	G	T	150	0.563333	-532.032	22230.9	12.7327	-	-7.21875	2.02303	0.000359321	synonymous_variant	LOW	CHSY1	ENSG00000131873	protein_coding	rs8024370,COSV54253326	-	-	benign
7_47873962_G/T	chr7	47873962	G	T	150	0.07	260.511	5342.37	12.7033	+	14.7086	4.1268	0.000365002	missense_variant	MODERATE	PKD1L1	ENSG00000158683	protein_coding	rs78833972,COSV56960647	deleterious(0)	probably_damaging(0.997)	benign
7_104188217_C/CACAT,CACACAT,CAT	chr7	104188217	C	CACAT,CACACAT,CAT	150	0.153333	378.048	11286.4	12.663	+	10.1035	2.83924	0.000372954	intron_variant	MODIFIER	ORC5	ENSG00000164815	protein_coding	COSV52397346	-	-	-
17_46555368_A/G	chr17	46555368	A	G	150	0.05	223.491	3948.8	12.6489	+	17.0716	4.80007	0.000375778	synonymous_variant	LOW	LRRC37A2	ENSG00000238083	protein_coding	rs11898,COSV60236405	-	-	-
1_196951018_C/T	chr1	196951018	C	T	150	0.236667	450.896	16105.1	12.6238	+	8.4449	2.37683	0.000380861	intron_variant	MODIFIER	CFHR2	ENSG00000080910	protein_coding	rs4085749,COSV66382329	-	-	benign
4_168396133_TA/TAA,T,TAAA	chr4	168396133	TA	TAA,T,TAAA	150	0.37	573.834	26163.3	12.5858	+	6.61567	1.86481	0.000388694	NA	NA	NA	NA	NA	NA	NA	NA	NA
19_49490278_C/G	chr19	49490278	C	G	150	0.05	222.323	3939.39	12.5471	+	17.023	4.8058	0.000396832	upstream_gene_variant	MODIFIER	SNORD35A	ENSG00000200259	snoRNA	rs1064257	-	-	-
12_47974345_G/C	chr12	47974345	G	C	150	0.0633333	246.254	4846.79	12.5115	+	15.3253	4.33264	0.000404446	splice_polypyrimidine_tract_variant,intron_variant	LOW	COL2A1	ENSG00000139219	protein_coding	rs12721425,COSV61529846	-	-	benign
12_47974758_C/T	chr12	47974758	C	T	150	0.0633333	246.254	4846.79	12.5115	+	15.3253	4.33264	0.000404446	missense_variant	MODERATE	COL2A1	ENSG00000139219	protein_coding	rs12721427,COSV61531019,COSV61536049	tolerated(1)	benign(0.001)	benign
11_43886680_C/T	chr11	43886680	C	T	150	0.0566667	235.355	4437.54	12.4826	+	15.9978	4.52803	0.000410769	intron_variant	MODIFIER	ALKBH3	ENSG00000166199	protein_coding	rs7101434	-	-	-
4_87615980_C/T	chr4	87615980	C	T	150	0.263333	620.082	31001.7	12.4026	+	6.03315	1.71312	0.000428733	synonymous_variant	LOW	DSPP	ENSG00000152591	protein_coding	rs767275105,COSV56809795,COSV56815281	-	-	benign
3_62753417_A/G	chr3	62753417	A	G	150	0.89	-324.907	8528.78	12.3775	-	-11.4909	3.26615	0.000434545	intron_variant	MODIFIER	CADPS	ENSG00000163618	protein_coding	rs478123	-	-	-
12_47965893_G/T	chr12	47965893	G	T	150	0.0566667	231.904	4346.3	12.3736	+	16.0942	4.57531	0.000435447	5_prime_UTR_variant	MODIFIER	TMEM106C	ENSG00000134291	protein_coding	rs35000511,COSV56742787	-	-	-
18_12840880_T/C	chr18	12840880	T	C	150	0.143333	373.602	11284.2	12.3694	+	9.98663	2.83952	0.000436431	intron_variant	MODIFIER	PTPN2	ENSG00000175354	protein_coding	rs17657106	-	-	-
1_196673103_G/A	chr1	196673103	G	A	150	0.196667	386.475	12089.7	12.3545	+	9.64239	2.74329	0.000439921	5_prime_UTR_variant	MODIFIER	CFH	ENSG00000000971	protein_coding	rs800292,CM062505,COSV62776782	-	-	benign
8_99832341_AT/ATTTT,ATTT,ATTTTT,ATTTTTTTTTTTTTTTTTTTTTTTT,A,ATT,ATTTTTTTTTTTTTTTTTTTTTTTTT,ATTTTTTTTTTTTTTTTTTTTTTTTTT,ATTTTTTTTTTTTTTTTTTTTTTT,ATTTTTTTT,ATTTTTTTTTTTTTTTTTTTTTT,ATTTTTTTTTTTTTTTTTTTTTTTTTTTT,ATTTTTT,ATTTTTTTTTTTTTTTTTTTTTTTTTTTTTTTTTTTT,ATTTTTTTTTTTTTTTTTTTTTTTTTTTTTTTTTTTTT,ATTTTTTT	chr8	99832341	AT	ATTTT,ATTT,ATTTTT,ATTTTTTTTTTTTTTTTTTTTTTTT,A,ATT,ATTTTTTTTTTTTTTTTTTTTTTTTT,ATTTTTTTTTTTTTTTTTTTTTTTTTT,ATTTTTTTTTTTTTTTTTTTTTTT,ATTTTTTTT,ATTTTTTTTTTTTTTTTTTTTTT,ATTTTTTTTTTTTTTTTTTTTTTTTTTTT,ATTTTTT,ATTTTTTTTTTTTTTTTTTTTTTTTTTTTTTTTTTTT,ATTTTTTTTTTTTTTTTTTTTTTTTTTTTTTTTTTTTT,ATTTTTTT	150	0.0766667	255.26	5274.48	12.3534	+	14.5977	4.15327	0.000440192	NA	NA	NA	NA	NA	NA	NA	NA	NA
19_39906145_G/T	chr19	39906145	G	T	150	0.94	-343.065	9541.16	12.3353	-	-10.8456	3.08802	0.000444466	synonymous_variant	LOW	FCGBP	ENSG00000275395	protein_coding	rs1599696625	-	-	-
5_35920967_T/C	chr5	35920967	T	C	150	0.9	-300.588	7329.22	12.3278	-	-12.3707	3.52331	0.000446255	intron_variant	MODIFIER	CAPSL	ENSG00000152611	protein_coding	rs6859892	-	-	-
6_32222707_G/A	chr6	32222707	G	A	150	0.0733333	259.329	5474.91	12.2836	+	14.2874	4.07654	0.000456954	synonymous_variant	LOW	NOTCH4	ENSG00000204301	protein_coding	rs8192569,COSV66679409	-	-	benign
10_71741799_G/A	chr10	71741799	G	A	150	0.803333	-414.427	13982.9	12.2828	-	-8.93986	2.55083	0.000457144	missense_variant	MODERATE	CDH23	ENSG00000107736	protein_coding	rs1227051,COSV56490242	tolerated(1)	benign(0)	benign
3_195791038_G/T,A	chr3	195791038	G	T,A	150	0.116667	328.833	8818.68	12.2616	+	11.2474	3.21202	0.00046237	intron_variant	MODIFIER	MUC4	ENSG00000145113	protein_coding	COSV62143182	-	-	-
15_101188176_C/T	chr15	101188176	C	T	150	0.563333	-522.17	22259	12.2495	-	-7.07597	2.02175	0.000465388	intron_variant	MODIFIER	CHSY1	ENSG00000131873	protein_coding	rs7166488	-	-	-
12_132643940_T/C	chr12	132643940	T	C	150	0.0833333	255.689	5372.15	12.1696	+	14.3563	4.11534	0.000485755	missense_variant	MODERATE	POLE	ENSG00000177084	protein_coding	rs5744934,COSV57680345	deleterious(0.02)	benign(0.041)	benign
4_153592475_A/G	chr4	153592475	A	G	150	0.3	432.441	15424.1	12.1242	+	8.45681	2.42874	0.000497716	intron_variant	MODIFIER	TMEM131L	ENSG00000121210	protein_coding	rs7669418,COSV53642265	-	-	-
4_153592570_C/T	chr4	153592570	C	T	150	0.3	432.441	15424.1	12.1242	+	8.45681	2.42874	0.000497716	intron_variant	MODIFIER	TMEM131L	ENSG00000121210	protein_coding	rs7669741,COSV53642274	-	-	-
4_153593766_T/C	chr4	153593766	T	C	150	0.3	432.441	15424.1	12.1242	+	8.45681	2.42874	0.000497716	intron_variant	MODIFIER	TMEM131L	ENSG00000121210	protein_coding	rs17279217,COSV53642289	-	-	-
4_153593813_T/C	chr4	153593813	T	C	150	0.3	432.441	15424.1	12.1242	+	8.45681	2.42874	0.000497716	missense_variant	MODERATE	TMEM131L	ENSG00000121210	protein_coding	rs17370297,COSV53641282	tolerated(0.25)	benign(0.249)	-
5_173123201_C/T	chr5	173123201	C	T	150	0.0533333	222.754	4097.01	12.111	+	16.3997	4.71245	0.00050124	splice_region_variant,synonymous_variant	LOW	CREBRF	ENSG00000164463	protein_coding	rs1129146,COSV51635199	-	-	-
17_7817878_T/C	chr17	7817878	T	C	150	0.0533333	213.77	3782.93	12.0799	+	17.045	4.90417	0.000509677	intron_variant	MODIFIER	DNAH2	ENSG00000183914	protein_coding	rs12953179	-	-	-
11_10505410_CT/C	chr11	10505410	CT	C	150	0.87	-349.318	10136.7	12.0377	-	-10.3945	2.99593	0.000521345	NA	NA	NA	NA	NA	NA	NA	NA	NA
1_3412095_C/T	chr1	3412095	C	T	150	0.146667	374.942	11681.1	12.0349	+	9.68186	2.79086	0.000522138	missense_variant	MODERATE	PRDM16	ENSG00000142611	protein_coding	rs2493292,COSV54601867	deleterious(0.01)	benign(0.015)	benign
15_92128515_G/C	chr15	92128515	G	C	150	0.0666667	245.264	5001.7	12.0268	+	14.791	4.26502	0.000524401	intron_variant	MODIFIER	SLCO3A1	ENSG00000176463	protein_coding	rs80232704,COSV59229149	-	-	-
9_67867358_T/A	chr9	67867358	T	A	150	0.56	-311.617	8126.25	11.9496	-	-11.5667	3.34607	0.000546602	upstream_gene_variant	MODIFIER	RNU6-368P	ENSG00000278551	snRNA	rs28618293	-	-	-
2_233729157_T/C	chr2	233729157	T	C	150	0.493333	543.199	24695.7	11.948	+	6.63464	1.91942	0.00054705	intron_variant	MODIFIER	UGT1A9	ENSG00000241119	protein_coding	rs3821242,CM042128,COSV59383712	-	-	-
2_233729207_G/A	chr2	233729207	G	A	150	0.493333	543.199	24695.7	11.948	+	6.63464	1.91942	0.00054705	intron_variant	MODIFIER	UGT1A9	ENSG00000241119	protein_coding	rs6706232,COSV59389206	-	-	-
12_20571957_A/G	chr12	20571957	A	G	150	0.0566667	217.03	3942.68	11.9468	+	16.6039	4.8038	0.000547426	intron_variant	MODIFIER	PDE3A	ENSG00000172572	protein_coding	rs76490593	-	-	-
6_131242152_A/G	chr6	131242152	A	G	150	0.1	315.923	8356.6	11.9436	+	11.4033	3.29963	0.000548364	intron_variant	MODIFIER	AKAP7	ENSG00000118507	protein_coding	rs4404789	-	-	-
12_40527070_CTT/CTTT,CT,C	chr12	40527070	CTT	CTTT,CT,C	150	0.0933333	274.026	6330.48	11.8617	+	13.0568	3.79107	0.000572996	NA	NA	NA	NA	NA	NA	NA	NA	NA
1_167127694_A/C	chr1	167127694	A	C	150	0.126667	308.502	8045.8	11.829	+	11.5656	3.36276	0.000583156	missense_variant	MODERATE	STYXL2	ENSG00000198842	protein_coding	rs267746,COSV54802795	tolerated(0.7)	benign(0.009)	-
7_6416716_G/T	chr7	6416716	G	T	150	0.173333	385.257	12549.9	11.8266	+	9.25952	2.69252	0.000583917	synonymous_variant	LOW	DAGLB	ENSG00000164535	protein_coding	rs1055428,COSV51704135	-	-	-
2_177817831_A/ATATAAAC	chr2	177817831	A	ATATAAAC	150	0.27	468.14	18582.4	11.7937	+	7.59896	2.21273	0.000594318	intron_variant	MODIFIER	PDE11A	ENSG00000128655	protein_coding	rs3841879	-	-	-
19_17630238_A/G	chr19	17630238	A	G	150	0.33	494.331	20847.5	11.7215	+	7.15228	2.08907	0.000617827	synonymous_variant	LOW	UNC13A	ENSG00000130477	protein_coding	rs10413821,COSV53196261	-	-	benign
11_10497602_A/G	chr11	10497602	A	G	150	0.0866667	276.934	6549.88	11.709	+	12.7533	3.72703	0.00062198	intron_variant	MODIFIER	AMPD3	ENSG00000133805	protein_coding	rs72857499	-	-	-
11_10497604_A/G	chr11	10497604	A	G	150	0.0866667	276.934	6549.88	11.709	+	12.7533	3.72703	0.00062198	intron_variant	MODIFIER	AMPD3	ENSG00000133805	protein_coding	rs72859103	-	-	-
2_9630460_G/GCGGGGC	chr2	9630460	G	GCGGGGC	150	0.313333	482.743	20020.9	11.6399	+	7.27298	2.13176	0.00064553	5_prime_UTR_variant	MODIFIER	YWHAQ	ENSG00000134308	protein_coding	rs200302461	-	-	-
3_141272956_G/T	chr3	141272956	G	T	150	0.126667	359.645	11113.4	11.6387	+	9.76133	2.86126	0.000645947	intron_variant	MODIFIER	PXYLP1	ENSG00000155893	protein_coding	rs4683590	-	-	-
11_17574766_G/A	chr11	17574766	G	A	150	0.373333	461.524	18357.8	11.603	+	7.58324	2.22623	0.000658465	synonymous_variant	LOW	OTOG	ENSG00000188162	protein_coding	rs4757548,COSV61128395	-	-	benign
2_70979137_G/A	chr2	70979137	G	A	150	0.0566667	219.109	4138.34	11.601	+	15.9703	4.68886	0.000659178	intron_variant,NMD_transcript_variant	MODIFIER	TEX261	ENSG00000144043	nonsense_mediated_decay	rs57527165,COSV55536841	-	-	-
16_2938468_C/G	chr16	2938468	C	G	150	0.25	441.731	16925.9	11.5283	+	7.87201	2.31848	0.000685465	intron_variant	MODIFIER	FLYWCH1	ENSG00000059122	protein_coding	rs12929501,COSV54144413	-	-	-
14_102592883_G/A	chr14	102592883	G	A	150	0.683333	-482.667	20305.9	11.4729	-	-7.16977	2.11675	0.000706188	5_prime_UTR_variant	MODIFIER	RCOR1	ENSG00000089902	protein_coding	rs1057881	-	-	-
4_106250490_G/A	chr4	106250490	G	A	150	0.16	357.976	11177.5	11.4647	+	9.66024	2.85304	0.000709316	downstream_gene_variant	MODIFIER	TBCK	ENSG00000145348	protein_coding	rs41277029,COSV56755446	-	-	benign
1_156377518_A/G	chr1	156377518	A	G	150	0.0733333	242.904	5154.34	11.4471	+	14.2149	4.2014	0.000716038	intron_variant	MODIFIER	RHBG	ENSG00000132677	protein_coding	rs56353055,COSV54805589	-	-	-
9_19471864_GA/G	chr9	19471864	GA	G	150	0.27	426.475	15925.9	11.4204	+	8.07734	2.39016	0.000726412	NA	NA	NA	NA	NA	NA	NA	NA	NA
6_26183813_A/G	chr6	26183813	A	G	150	0.0733333	253.928	5649.17	11.414	+	13.5584	4.01317	0.000728922	downstream_gene_variant	MODIFIER	H4C4	ENSG00000277157	protein_coding	rs16891375,COSV61590845	-	-	-
1_3412820_C/T	chr1	3412820	C	T	150	0.146667	366.761	11809.6	11.3902	+	9.36763	2.77564	0.00073831	intron_variant	MODIFIER	PRDM16	ENSG00000142611	protein_coding	rs2493291	-	-	benign
3_127660427_C/T	chr3	127660427	C	T	150	0.203333	380.698	12725.7	11.3889	+	9.02359	2.67386	0.000738859	synonymous_variant	LOW	PODXL2	ENSG00000114631	protein_coding	rs920232,COSV61065424	-	-	-
12_132472907_A/G	chr12	132472907	A	G	150	0.856667	-421.687	15619.6	11.3844	-	-8.14329	2.41349	0.000740639	intergenic_variant	MODIFIER	-	-	-	rs59610253	-	-	-
19_50268352_G/A	chr19	50268352	G	A	150	0.513333	-477.266	20031.8	11.3711	-	-7.18656	2.13118	0.000745972	synonymous_variant	LOW	MYH14	ENSG00000105357	protein_coding	rs3745504,COSV51811351	-	-	benign
1_23559007_T/C	chr1	23559007	T	C	150	0.81	-376.224	12458.7	11.3611	-	-9.10865	2.70236	0.000749982	missense_variant	MODERATE	ID3	ENSG00000117318	protein_coding	rs11574,CM102358	tolerated(0.99)	benign(0)	-
12_109287858_G/A	chr12	109287858	G	A	150	0.05	199.941	3523.19	11.3466	+	17.1177	5.08174	0.000755842	intron_variant	MODIFIER	FOXN4	ENSG00000139445	protein_coding	rs75148933,COSV54494155	-	-	-
12_76386691_A/T	chr12	76386691	A	T	150	0.263333	407.767	14720.6	11.2953	+	8.3554	2.48609	0.000777017	intron_variant	MODIFIER	OSBPL8	ENSG00000091039	protein_coding	rs73137003,COSV53889047	-	-	-
6_70668008_C/T	chr6	70668008	C	T	150	0.0533333	242.057	5193.96	11.2807	+	14.0572	4.18534	0.00078317	5_prime_UTR_variant	MODIFIER	SMAP1	ENSG00000112305	protein_coding	rs2274972,COSV57638432	-	-	-
6_70668610_C/T	chr6	70668610	C	T	150	0.0533333	242.057	5193.96	11.2807	+	14.0572	4.18534	0.00078317	intron_variant	MODIFIER	SMAP1	ENSG00000112305	protein_coding	rs4707842,COSV57639694	-	-	-
6_70837869_A/T	chr6	70837869	A	T	150	0.0533333	242.057	5193.96	11.2807	+	14.0572	4.18534	0.00078317	stop_lost	HIGH	SMAP1	ENSG00000112305	protein_coding	rs7748778,COSV57635124	-	-	-
6_70859426_C/T	chr6	70859426	C	T	150	0.0533333	242.057	5193.96	11.2807	+	14.0572	4.18534	0.00078317	intron_variant	MODIFIER	SMAP1	ENSG00000112305	protein_coding	rs3734369,COSV57639707	-	-	-
18_12986441_T/C	chr18	12986441	T	C	150	0.15	359.298	11499.2	11.2265	+	9.42472	2.81285	0.000806396	3_prime_UTR_variant	MODIFIER	SEH1L	ENSG00000085415	protein_coding	rs3602	-	-	-
18_13124610_T/C	chr18	13124610	T	C	150	0.15	359.298	11499.2	11.2265	+	9.42472	2.81285	0.000806396	intron_variant	MODIFIER	CEP192	ENSG00000101639	protein_coding	rs11080628,COSV58065738	-	-	-
10_11967321_T/A	chr10	11967321	T	A	150	0.106667	302.7	8172.64	11.2115	+	11.172	3.33656	0.000812924	intron_variant	MODIFIER	UPF2	ENSG00000151461	protein_coding	rs117856064	-	-	-
2_177817876_T/C	chr2	177817876	T	C	150	0.28	452.98	18323.9	11.198	+	7.45662	2.22829	0.000818853	synonymous_variant	LOW	PDE11A	ENSG00000128655	protein_coding	rs6720891,COSV53691819	-	-	benign
11_17576640_G/A	chr11	17576640	G	A	150	0.376667	451.359	18193.8	11.1975	+	7.48307	2.23624	0.000819063	intron_variant	MODIFIER	OTOG	ENSG00000188162	protein_coding	rs4756901,COSV61128336	-	-	benign
11_17576644_G/A	chr11	17576644	G	A	150	0.376667	451.359	18193.8	11.1975	+	7.48307	2.23624	0.000819063	intron_variant	MODIFIER	OTOG	ENSG00000188162	protein_coding	rs4756902,COSV61128339	-	-	benign
2_233729603_A/G	chr2	233729603	A	G	150	0.496667	528.883	25019.8	11.1798	+	6.37611	1.90695	0.000826907	intron_variant	MODIFIER	UGT1A9	ENSG00000241119	protein_coding	rs7574296,COSV59382249,COSV59384679	-	-	-
12_47984597_A/G	chr12	47984597	A	G	150	0.0633333	233.778	4889.16	11.1783	+	14.4228	4.31383	0.000827618	splice_region_variant,synonymous_variant	LOW	COL2A1	ENSG00000139219	protein_coding	rs41317939,COSV61530805	-	-	benign
12_47985117_A/G	chr12	47985117	A	G	150	0.0633333	233.778	4889.16	11.1783	+	14.4228	4.31383	0.000827618	intron_variant	MODIFIER	COL2A1	ENSG00000139219	protein_coding	rs41317933	-	-	benign
11_44897815_G/A	chr11	44897815	G	A	150	0.07	243.867	5339.73	11.1375	+	13.7757	4.12782	0.000845993	intron_variant	MODIFIER	TSPAN18	ENSG00000157570	protein_coding	rs11038189	-	-	-
11_44897862_T/C	chr11	44897862	T	C	150	0.07	243.867	5339.73	11.1375	+	13.7757	4.12782	0.000845993	intron_variant	MODIFIER	TSPAN18	ENSG00000157570	protein_coding	rs11038190	-	-	-
12_3022040_T/C	chr12	3022040	T	C	150	0.776667	-425.558	16304.6	11.1073	-	-7.87281	2.36225	0.000859888	intron_variant	MODIFIER	TEAD4	ENSG00000197905	protein_coding	rs3741952	-	-	-
17_50095801_G/A	chr17	50095801	G	A	150	0.153333	378.426	12907	11.0952	+	8.84371	2.65502	0.000865517	intron_variant	MODIFIER	PDK2	ENSG00000005882	protein_coding	rs2269769	-	-	-
17_50096233_C/T	chr17	50096233	C	T	150	0.153333	378.426	12907	11.0952	+	8.84371	2.65502	0.000865517	5_prime_UTR_variant	MODIFIER	PDK2	ENSG00000005882	protein_coding	rs3785921	-	-	-
11_72697221_C/T	chr11	72697221	C	T	150	0.0766667	249.551	5613.16	11.0945	+	13.4101	4.02602	0.00086582	upstream_gene_variant	MODIFIER	ARAP1-AS2	ENSG00000245148	lncRNA	rs2306614,COSV61991317	-	-	-
9_137575667_A/G	chr9	137575667	A	G	150	0.2	386.812	13491.3	11.0904	+	8.64824	2.59689	0.000867751	intron_variant	MODIFIER	DPH7	ENSG00000148399	protein_coding	rs863701	-	-	-
17_41047203_G/C	chr17	41047203	G	C	150	0.0733333	289.382	7582.02	11.0448	+	11.5124	3.46408	0.000889347	missense_variant	MODERATE	KRTAP2-1	ENSG00000212725	protein_coding	rs9635728,COSV66952937	deleterious(0)	probably_damaging(0.985)	-
5_148863684_A/G	chr5	148863684	A	G	150	0.0533333	213.25	4118.79	11.041	+	15.6171	4.69997	0.000891176	downstream_gene_variant	MODIFIER	-	ENSG00000289430	lncRNA	rs17640662	-	-	-
7_6409865_T/C	chr7	6409865	T	C	150	0.176667	373.733	12655.7	11.0366	+	8.90746	2.68124	0.000893304	missense_variant	MODERATE	DAGLB	ENSG00000164535	protein_coding	rs2303361,COSV51702273	tolerated_low_confidence(0.21)	benign(0)	-
9_111692264_T/C	chr9	111692264	T	C	150	0.483333	-486.763	21557	10.9913	-	-6.81099	2.05441	0.000915426	missense_variant	MODERATE	SHOC1	ENSG00000165181	protein_coding	rs7869279,COSV59499317	deleterious(0.01)	possibly_damaging(0.563)	-
21_26930036_A/G	chr21	26930036	A	G	150	0.913333	-286.863	7559.29	10.886	-	-11.4465	3.46928	0.000968951	missense_variant	MODERATE	ADAMTS5	ENSG00000154736	protein_coding	rs226794,COSV53179651	tolerated(1)	benign(0)	benign
11_17635139_C/T	chr11	17635139	C	T	150	0.113333	302.171	8403.52	10.8653	+	10.846	3.29041	0.000979813	synonymous_variant	LOW	OTOG	ENSG00000188162	protein_coding	rs11024350	-	-	benign
14_23405298_G/T	chr14	23405298	G	T	150	0.116667	325.185	9733.54	10.864	+	10.0772	3.05735	0.000980518	synonymous_variant	LOW	MYH6	ENSG00000197616	protein_coding	rs2277473	-	-	benign,benign/likely_benign
6_26198994_G/A	chr6	26198994	G	A	150	0.0766667	252.195	5861.62	10.8507	+	12.9778	3.93977	0.000987604	upstream_gene_variant	MODIFIER	H3C4	ENSG00000197409	protein_coding	rs113561314	-	-	-
16_20827231_A/G	chr16	20827231	A	G	150	0.05	205.183	3887.33	10.8301	+	15.921	4.83787	0.000998644	intron_variant	MODIFIER	REXO5	ENSG00000005189	protein_coding	rs112541646	-	-	-
16_67657765_A/G	chr16	67657765	A	G	150	0.466667	-481.581	21526.7	10.7736	-	-6.74794	2.05585	0.00102959	upstream_gene_variant	MODIFIER	PARD6A	ENSG00000102981	protein_coding	rs6979,COSV54667315,COSV54668033	-	-	benign
12_49544030_A/G	chr12	49544030	A	G	150	0.14	348.24	11260.1	10.77	+	9.32863	2.84256	0.00103158	synonymous_variant	LOW	KCNH3	ENSG00000135519	protein_coding	rs1150057,COSV57790854	-	-	benign
12_76392569_G/A	chr12	76392569	G	A	150	0.733333	-397.879	14726.1	10.7501	-	-8.14973	2.48563	0.00104272	intron_variant	MODIFIER	OSBPL8	ENSG00000091039	protein_coding	rs4761423	-	-	-
1_169727935_A/G	chr1	169727935	A	G	150	0.11	316.619	9410.04	10.6533	+	10.1491	3.10946	0.00109877	intron_variant	MODIFIER	SELE	ENSG00000007908	protein_coding	rs5367	-	-	-
1_169728025_T/C	chr1	169728025	T	C	150	0.11	316.619	9410.04	10.6533	+	10.1491	3.10946	0.00109877	intron_variant	MODIFIER	SELE	ENSG00000007908	protein_coding	rs3917424	-	-	-
1_169729648_A/G	chr1	169729648	A	G	150	0.11	316.619	9410.04	10.6533	+	10.1491	3.10946	0.00109877	downstream_gene_variant	MODIFIER	SELE	ENSG00000007908	protein_coding	rs5363,COSV60975124	-	-	-
1_169731820_A/G	chr1	169731820	A	G	150	0.11	316.619	9410.04	10.6533	+	10.1491	3.10946	0.00109877	intron_variant	MODIFIER	SELE	ENSG00000007908	protein_coding	rs5362,COSV60975137	-	-	-
1_169731919_T/G	chr1	169731919	T	G	150	0.11	316.619	9410.04	10.6533	+	10.1491	3.10946	0.00109877	downstream_gene_variant	MODIFIER	SELE	ENSG00000007908	protein_coding	rs5361,CM951147,COSV60974844	-	-	-
1_169731967_A/G	chr1	169731967	A	G	150	0.11	316.619	9410.04	10.6533	+	10.1491	3.10946	0.00109877	intron_variant	MODIFIER	SELE	ENSG00000007908	protein_coding	rs3917410,COSV60973973	-	-	-
1_169732760_T/C	chr1	169732760	T	C	150	0.11	316.619	9410.04	10.6533	+	10.1491	3.10946	0.00109877	downstream_gene_variant	MODIFIER	SELE	ENSG00000007908	protein_coding	rs1800016	-	-	-
1_169732763_T/C	chr1	169732763	T	C	150	0.11	316.619	9410.04	10.6533	+	10.1491	3.10946	0.00109877	downstream_gene_variant	MODIFIER	SELE	ENSG00000007908	protein_coding	rs1800015,COSV60978059	-	-	-
9_99034586_TAAAAAAAAAA/TAAAAAAAA,TAAAAAAA,TAAAAAAAAA,TAAAAAA,T,TAAAAAAAAAAA,TAAAAAAAAAAAAAAAAAAAAAAAAAAAAAAAAAAAAAAAAAAAAAAAAAAA,TAAAAAAAAAAAAAAAAA,TAAAAAAAAAAAAAAAAAAAA,TAAAAAAAAAAAAAAAAAAAAAAA,TAAAAAAAAAAAAAAAAAAA,TAAAAA	chr9	99034586	TAAAAAAAAAA	TAAAAAAAA,TAAAAAAA,TAAAAAAAAA,TAAAAAA,T,TAAAAAAAAAAA,TAAAAAAAAAAAAAAAAAAAAAAAAAAAAAAAAAAAAAAAAAAAAAAAAAAA,TAAAAAAAAAAAAAAAAA,TAAAAAAAAAAAAAAAAAAAA,TAAAAAAAAAAAAAAAAAAAAAAA,TAAAAAAAAAAAAAAAAAAA,TAAAAA	150	0.17	191.589	3459.83	10.6093	+	16.7031	5.12806	0.00112518	NA	NA	NA	NA	NA	NA	NA	NA	NA
6_128520237_G/A	chr6	128520237	G	A	150	0.0966667	282.066	7511.25	10.5923	+	11.3271	3.48036	0.0011356	intron_variant	MODIFIER	PTPRK	ENSG00000152894	protein_coding	rs11752256	-	-	-
19_41125512_T/C	chr19	41125512	T	C	150	0.113333	353.075	11772.9	10.5889	+	9.04614	2.77996	0.00113769	missense_variant	MODERATE	CYP2F1	ENSG00000197446	protein_coding	rs144315434	deleterious(0.02)	probably_damaging(0.998)	benign
17_29617071_C/T	chr17	29617071	C	T	150	0.203333	370.384	12966.3	10.5801	+	8.61623	2.64894	0.00114313	intron_variant	MODIFIER	CORO6	ENSG00000167549	protein_coding	rs11657079,COSV61470964	-	-	-
2_169205568_G/C	chr2	169205568	G	C	150	0.06	249.075	5879.87	10.5509	+	12.7774	3.93365	0.00116129	synonymous_variant	LOW	LRP2	ENSG00000081479	protein_coding	rs13397109,COSV55540045,COSV55546425	-	-	benign
1_1633986_T/C	chr1	1633986	T	C	150	0.05	248.433	5851.32	10.5479	+	12.8067	3.94324	0.00116322	downstream_gene_variant	MODIFIER	MMP23B	ENSG00000189409	protein_coding	rs4648593	-	-	-
19_50260629_C/T	chr19	50260629	C	T	150	0.333333	428.788	17449.6	10.5366	+	7.41204	2.28343	0.00117033	splice_polypyrimidine_tract_variant,intron_variant	LOW	MYH14	ENSG00000105357	protein_coding	rs28482851,COSV51828964	-	-	benign
6_132538298_C/T	chr6	132538298	C	T	150	0.103333	279.729	7426.5	10.5363	+	11.3614	3.50016	0.0011705	synonymous_variant	LOW	TAAR9	ENSG00000237110	protein_coding	rs9402420	-	-	-
5_642144_G/A	chr5	642144	G	A	150	0.0733333	279.078	7401.77	10.5224	+	11.3729	3.506	0.00117937	intron_variant	MODIFIER	CEP72	ENSG00000112877	protein_coding	rs13186630,COSV53794469	-	-	-
12_47984164_G/T	chr12	47984164	G	T	150	0.0666667	232.773	5152.26	10.5164	+	13.6274	4.20224	0.00118321	intron_variant	MODIFIER	COL2A1	ENSG00000139219	protein_coding	rs41263845	-	-	benign
21_42760333_C/T	chr21	42760333	C	T	150	0.413333	-447.798	19100.1	10.4985	-	-7.07174	2.18254	0.0011947	synonymous_variant	LOW	PDE9A	ENSG00000160191	protein_coding	rs13047953,COSV52323883	-	-	-
3_66380446_G/A	chr3	66380446	G	A	150	0.0533333	206.192	4056.86	10.4798	+	15.3307	4.73571	0.00120686	downstream_gene_variant	MODIFIER	SLC25A26	ENSG00000144741	protein_coding	rs61754218,COSV56240651	-	-	-
15_85580133_G/A	chr15	85580133	G	A	150	0.206667	372.574	13250.2	10.4762	+	8.48146	2.62041	0.00120924	downstream_gene_variant	MODIFIER	AKAP13	ENSG00000170776	protein_coding	rs7177107,COSV63448301	-	-	-
1_228102275_A/G	chr1	228102275	A	G	150	0.07	235.742	5308.45	10.4691	+	13.3952	4.13996	0.00121391	downstream_gene_variant	MODIFIER	MRPL55	ENSG00000162910	protein_coding	rs2295995,COSV54342118	-	-	-
4_44624789_C/A	chr4	44624789	C	A	150	0.22	386.992	14335.4	10.447	+	8.14276	2.51927	0.00122846	downstream_gene_variant	MODIFIER	YIPF7	ENSG00000177752	protein_coding	rs17600797,COSV60657380	-	-	-
2_68134332_G/A	chr2	68134332	G	A	150	0.0633333	222.645	4749.7	10.4366	+	14.1393	4.3767	0.00123543	intron_variant	MODIFIER	DNAAF10	ENSG00000243667	protein_coding	rs17523803	-	-	-
4_8392367_G/A	chr4	8392367	G	A	150	0.08	239.626	5508.56	10.4239	+	13.1213	4.06407	0.00124393	upstream_gene_variant	MODIFIER	RNA5SP152	ENSG00000202054	rRNA_pseudogene	rs28627156,COSV62712306	-	-	benign
1_65432566_TAAA/TAAAA,TA,TAA,T,TAAAAA	chr1	65432566	TAAA	TAAAA,TA,TAA,T,TAAAAA	150	0.0666667	226.084	4927.07	10.3741	+	13.8408	4.2972	0.00127793	NA	NA	NA	NA	NA	NA	NA	NA	NA
9_64409565_G/C	chr9	64409565	G	C	150	0.316667	-317.803	9746.5	10.3626	-	-9.83534	3.05531	0.00128596	downstream_gene_variant	MODIFIER	ANKRD20A5P	ENSG00000290972	retained_intron	rs1318403983,COSV62003397	-	-	-
8_123652354_C/T	chr8	123652354	C	T	150	0.0566667	216.185	4512.6	10.3568	+	14.4504	4.49021	0.00129002	synonymous_variant	LOW	KLHL38	ENSG00000175946	protein_coding	rs61730397	-	-	-
8_123652884_C/T	chr8	123652884	C	T	150	0.0566667	216.185	4512.6	10.3568	+	14.4504	4.49021	0.00129002	missense_variant	MODERATE	KLHL38	ENSG00000175946	protein_coding	rs61910739,COSV58087736	tolerated(0.22)	benign(0.003)	-
2_233713783_T/C	chr2	233713783	T	C	150	0.513333	504.78	24611.8	10.3529	+	6.18641	1.92269	0.00129274	intron_variant	MODIFIER	UGT1A9	ENSG00000241119	protein_coding	rs2012734,COSV59382220	-	-	-
17_81128530_T/C	chr17	81128530	T	C	150	0.0633333	245.718	5840.12	10.3384	+	12.691	3.94702	0.00130291	upstream_gene_variant	MODIFIER	MIR657	ENSG00000207736	miRNA	rs11871062,COSV58689579	-	-	-
17_81128759_G/C	chr17	81128759	G	C	150	0.0633333	245.718	5840.12	10.3384	+	12.691	3.94702	0.00130291	upstream_gene_variant	MODIFIER	MIR657	ENSG00000207736	miRNA	rs74731872	-	-	-
17_81128761_A/C	chr17	81128761	A	C	150	0.0633333	245.718	5840.12	10.3384	+	12.691	3.94702	0.00130291	upstream_gene_variant	MODIFIER	MIR657	ENSG00000207736	miRNA	rs74980834	-	-	-
6_85489525_T/C	chr6	85489525	T	C	150	0.0566667	216.92	4553.4	10.3339	+	14.3696	4.47005	0.00130612	missense_variant	MODERATE	NT5E	ENSG00000135318	protein_coding	rs2229524,CM1617667,COSV57629612	tolerated(0.64)	benign(0.005)	-
21_46125762_G/C	chr21	46125762	G	C	150	0.08	258.937	6489.15	10.3323	+	12.0361	3.74443	0.00130719	intron_variant	MODIFIER	COL6A2	ENSG00000142173	protein_coding	rs78764604	-	-	benign,benign/likely_benign
19_871033_G/A	chr19	871033	G	A	150	0.0766667	268.284	6971.05	10.325	+	11.6085	3.61269	0.00131238	downstream_gene_variant	MODIFIER	MED16	ENSG00000175221	protein_coding	rs72984029	-	-	-
15_32774277_C/T	chr15	32774277	C	T	150	0.136667	311.878	9425.82	10.3193	+	9.98036	3.10685	0.00131645	3_prime_UTR_variant	MODIFIER	FMN1	ENSG00000248905	protein_coding	rs16958712,COSV57922404,COSV57929950	-	-	benign
8_66877471_A/C	chr8	66877471	A	C	150	0.0566667	212.713	4385.67	10.3169	+	14.6298	4.55473	0.00131815	synonymous_variant	LOW	MCMDC2	ENSG00000178460	protein_coding	rs116880118	-	-	-
8_66968493_C/T	chr8	66968493	C	T	150	0.0566667	212.713	4385.67	10.3169	+	14.6298	4.55473	0.00131815	intron_variant	MODIFIER	PPP1R42	ENSG00000178125	protein_coding	rs146005684	-	-	-
12_132472889_G/GT	chr12	132472889	G	GT	150	0.906667	-269.561	7047.34	10.3107	-	-11.5375	3.59308	0.00132263	intergenic_variant	MODIFIER	-	-	-	rs60933207	-	-	-
12_132473111_C/G	chr12	132473111	C	G	150	0.853333	-442.336	18996.5	10.2998	-	-7.02358	2.18848	0.00133041	intergenic_variant	MODIFIER	-	-	-	rs150533648	-	-	-
12_80219790_CT/CTT,C	chr12	80219790	CT	CTT,C	150	0.0666667	242.807	5728.27	10.292	+	12.7855	3.98537	0.00133611	NA	NA	NA	NA	NA	NA	NA	NA	NA
11_17510555_C/T	chr11	17510555	C	T	150	0.0933333	295.866	8507.46	10.2894	+	10.49	3.27024	0.00133798	intron_variant	MODIFIER	USH1C	ENSG00000006611	protein_coding	rs2237964,COSV50027845	-	-	benign
6_85508320_TAA/TA,T,TAAA	chr6	85508320	TAA	TA,T,TAAA	150	0.33	-241.29	5659.06	10.2881	-	-12.861	4.00966	0.00133894	NA	NA	NA	NA	NA	NA	NA	NA	NA
22_50462580_C/T	chr22	50462580	C	T	150	0.05	203.584	4030.45	10.2833	+	15.236	4.7512	0.00134239	upstream_gene_variant	MODIFIER	SBF1	ENSG00000100241	protein_coding	rs5771037,COSV62369908	-	-	benign
22_50464322_C/T	chr22	50464322	C	T	150	0.05	203.584	4030.45	10.2833	+	15.236	4.7512	0.00134239	upstream_gene_variant	MODIFIER	SBF1	ENSG00000100241	protein_coding	rs5771041,COSV62368069	-	-	benign
5_642200_A/G	chr5	642200	A	G	150	0.0633333	270.335	7108.35	10.281	+	11.4713	3.57763	0.00134405	intron_variant	MODIFIER	CEP72	ENSG00000112877	protein_coding	rs13174937	-	-	-
9_65288739_TG/T	chr9	65288739	TG	T	150	0.306667	505.897	24927.7	10.267	+	6.12152	1.91046	0.00135434	NA	NA	NA	NA	NA	NA	NA	NA	NA
12_47983086_T/C	chr12	47983086	T	C	150	0.06	219.078	4682.28	10.2503	+	14.113	4.4081	0.00136659	splice_region_variant,intron_variant	LOW	COL2A1	ENSG00000139219	protein_coding	rs17801742	-	-	benign
14_54760385_C/T	chr14	54760385	C	T	150	0.0566667	200.407	3930.65	10.2179	+	15.379	4.81114	0.00139082	synonymous_variant	LOW	SAMD4A	ENSG00000020577	protein_coding	rs12879706,COSV51879417	-	-	-
3_3038927_G/C	chr3	3038927	G	C	150	0.0666667	229.406	5159.38	10.2003	+	13.4118	4.19934	0.00140419	downstream_gene_variant	MODIFIER	CNTN4-AS1	ENSG00000237990	lncRNA	rs10510251	-	-	benign
1_201785283_T/TC	chr1	201785283	T	TC	150	0.05	242.965	5798.63	10.1803	+	12.6386	3.96111	0.00141948	intron_variant	MODIFIER	NAV1	ENSG00000134369	protein_coding	rs59543474	-	-	-
16_11887630_G/A	chr16	11887630	G	A	150	0.33	-421.266	17442.3	10.1744	-	-7.28505	2.28391	0.00142405	intron_variant,non_coding_transcript_variant	MODIFIER	RSL1D1-DT	ENSG00000263307	lncRNA	rs3752426	-	-	-
2_240042523_G/C	chr2	240042523	G	C	150	0.1	399.501	15698.2	10.1668	+	7.67623	2.40744	0.0014299	downstream_gene_variant	MODIFIER	OR6B3	ENSG00000178586	protein_coding	rs74652859	-	-	-
1_215999038_A/G	chr1	215999038	A	G	150	0.473333	-447.657	19726.6	10.1587	-	-6.845	2.1476	0.0014362	missense_variant	MODERATE	USH2A	ENSG00000042781	protein_coding	rs10864219,COSV56370398	tolerated(0.12)	benign(0.015)	benign
6_7590420_A/G	chr6	7590420	A	G	150	0.573333	-473.794	22143.8	10.1374	-	-6.45383	2.027	0.00145291	splice_region_variant,intron_variant	LOW	SNRNP48	ENSG00000168566	protein_coding	rs2744384,COSV60939298	-	-	-
10_5097694_C/A	chr10	5097694	C	A	150	0.0766667	241.623	5766.52	10.1242	+	12.6387	3.97213	0.00146334	upstream_gene_variant	MODIFIER	U8	ENSG00000239142	snoRNA	rs2298305,COSV65911401	-	-	-
16_1256641_C/T	chr16	1256641	C	T	150	0.196667	361.627	12931.6	10.1127	+	8.43506	2.65249	0.00147247	missense_variant	MODERATE	TPSD1	ENSG00000095917	protein_coding	rs61739908,COSV52974134	deleterious(0)	probably_damaging(1)	-
1_196998328_G/T	chr1	196998328	G	T	150	0.14	326.207	10549.6	10.0868	+	9.32694	2.93672	0.00149336	intron_variant	MODIFIER	CFHR5	ENSG00000134389	protein_coding	rs1332664,COSV56827664	-	-	benign
17_36942391_G/A	chr17	36942391	G	A	150	0.92	-236.276	5569.87	10.0229	-	-12.7954	4.04164	0.00154602	intron_variant	MODIFIER	LHX1	ENSG00000273706	protein_coding	rs8075125	-	-	-
6_2685284_G/A	chr6	2685284	G	A	150	0.0966667	272.124	7397.77	10.01	+	11.0955	3.50695	0.00155695	intron_variant	MODIFIER	MYLK4	ENSG00000145949	protein_coding	rs74656563,COSV51138987	-	-	-
19_3785225_T/G	chr19	3785225	T	G	150	0.95	-201.906	4096.57	9.95127	-	-14.8665	4.7127	0.00160739	5_prime_UTR_variant	MODIFIER	MATK	ENSG00000007264	protein_coding	rs4807509,COSV59554869	-	-	-
21_31940227_CTT/CT,C,CTTT	chr21	31940227	CTT	CT,C,CTTT	150	0.07	266.273	7147.98	9.91907	+	11.2363	3.5677	0.00163575	NA	NA	NA	NA	NA	NA	NA	NA	NA
22_50459597_G/A	chr22	50459597	G	A	150	0.0533333	206.076	4282.26	9.917	+	14.5156	4.60939	0.00163759	upstream_gene_variant	MODIFIER	SBF1	ENSG00000100241	protein_coding	rs58335489,COSV62365560	-	-	benign
16_1242050_C/T	chr16	1242050	C	T	150	0.253333	497.718	24995.5	9.91069	+	6.00621	1.90787	0.00164322	intron_variant	MODIFIER	TPSAB1	ENSG00000172236	protein_coding	rs2234661	-	-	benign
11_17578486_G/A	chr11	17578486	G	A	150	0.37	424.162	18157.6	9.90843	+	7.04617	2.23847	0.00164524	missense_variant	MODERATE	OTOG	ENSG00000188162	protein_coding	rs2355466,COSV61128205	deleterious(0.01)	probably_damaging(0.978)	benign
3_7414988_C/T	chr3	7414988	C	T	150	0.713333	-429.766	18697.9	9.87802	-	-6.93296	2.20589	0.00167265	intron_variant	MODIFIER	GRM7	ENSG00000196277	protein_coding	rs712774,COSV63178920	-	-	-
16_1241974_G/A	chr16	1241974	G	A	150	0.256667	497.671	25125.5	9.85757	+	5.97459	1.90293	0.00169134	missense_variant	MODERATE	TPSAB1	ENSG00000172236	protein_coding	rs2234906,COSV58780383	tolerated(0.11)	benign(0.001)	benign
9_135770463_A/G	chr9	135770463	A	G	150	0.696667	-437.836	19454.8	9.85363	-	-6.78836	2.16255	0.00169497	intron_variant	MODIFIER	KCNT1	ENSG00000107147	protein_coding	rs10776844,COSV53701950	-	-	benign
7_104197700_G/A	chr7	104197700	G	A	150	0.266667	407.462	16853	9.85137	+	7.29272	2.32349	0.00169706	intron_variant	MODIFIER	ORC5	ENSG00000164815	protein_coding	rs7784705,COSV52398783	-	-	-
17_81124897_C/G	chr17	81124897	C	G	150	0.06	236.748	5716.42	9.80502	+	12.4923	3.9895	0.00174036	downstream_gene_variant	MODIFIER	MIR657	ENSG00000207736	miRNA	rs62073022,COSV58688791	-	-	-
3_39188948_G/A	chr3	39188948	G	A	150	0.0666667	234.841	5624.87	9.80475	+	12.5934	4.02183	0.00174062	intron_variant	MODIFIER	XIRP1	ENSG00000168334	protein_coding	rs115099187,COSV100454132	-	-	-
17_36171888_T/C	chr17	36171888	T	C	150	0.0566667	235.141	5646.39	9.79231	+	12.5614	4.01416	0.00175243	downstream_gene_variant	MODIFIER	TBC1D3B	ENSG00000274808	protein_coding	rs75313926	-	-	-
17_63538299_T/TG,TC	chr17	63538299	T	TG,TC	150	0.606667	-454.315	21086.9	9.78817	-	-6.49867	2.07718	0.00175638	intron_variant	MODIFIER	KCNH6	ENSG00000173826	protein_coding	-	-	-	-
8_27467327_G/A	chr8	27467327	G	A	150	0.113333	291.497	8697.83	9.76913	+	10.1089	3.23426	0.00177466	downstream_gene_variant	MODIFIER	CHRNA2	ENSG00000120903	protein_coding	rs2565061	-	-	benign
15_85735164_A/C	chr15	85735164	A	C	150	0.213333	369.253	14019.3	9.7257	+	7.94469	2.54751	0.00181709	intron_variant	MODIFIER	AKAP13	ENSG00000170776	protein_coding	rs17638180	-	-	-
10_89414809_G/T	chr10	89414809	G	T	150	0.08	259.226	6917.49	9.71422	+	11.3034	3.62665	0.00182848	upstream_gene_variant	MODIFIER	LIPA	ENSG00000107798	protein_coding	rs12762146,COSV65655802	-	-	-
3_101664718_G/A	chr3	101664718	G	A	150	0.273333	414.301	17728.6	9.68182	+	7.0489	2.26539	0.001861	splice_region_variant,splice_polypyrimidine_tract_variant,intron_variant	LOW	ZBTB11	ENSG00000066422	protein_coding	rs11712748,COSV57246936	-	-	-
3_65359353_G/A	chr3	65359353	G	A	150	0.05	182.804	3452.36	9.67961	+	15.9717	5.1336	0.00186325	intron_variant	MODIFIER	MAGI1	ENSG00000151276	protein_coding	rs11708083	-	-	-
16_10768057_T/C	chr16	10768057	T	C	150	0.27	386.007	15404.9	9.67234	+	7.55816	2.43025	0.00187063	3_prime_UTR_variant	MODIFIER	TVP23A	ENSG00000166676	protein_coding	rs2233541,COSV51592957	-	-	-
16_11875867_G/C	chr16	11875867	G	C	150	0.423333	451.907	21116.1	9.6713	+	6.45529	2.07574	0.00187168	intron_variant,non_coding_transcript_variant	MODIFIER	RSL1D1-DT	ENSG00000263307	lncRNA	rs33657,COSV70453211	-	-	-
17_63534062_T/C	chr17	63534062	T	C	150	0.613333	-453.353	21275.9	9.66018	-	-6.4273	2.06793	0.00188305	synonymous_variant	LOW	KCNH6	ENSG00000173826	protein_coding	rs7225568,COSV59003476	-	-	-
17_63544444_T/G	chr17	63544444	T	G	150	0.61	-451.389	21109.1	9.65231	-	-6.45001	2.07608	0.00189113	intron_variant	MODIFIER	KCNH6	ENSG00000173826	protein_coding	rs8070334,COSV59003751	-	-	-
11_69063896_G/A	chr11	69063896	G	A	150	0.113333	299.796	9343.17	9.61961	+	9.67859	3.12056	0.0019251	missense_variant,splice_region_variant	MODERATE	TPCN2	ENSG00000162341	protein_coding	rs72928978,COSV53727247,COSV53732322	deleterious(0.01)	possibly_damaging(0.46)	benign
12_14511316_A/G	chr12	14511316	A	G	150	0.06	224.912	5264.38	9.60897	+	12.8868	4.15725	0.00193629	missense_variant	MODERATE	PLBD1	ENSG00000121316	protein_coding	rs2287541,COSV53692200	tolerated(0.07)	possibly_damaging(0.677)	-
16_89957493_C/T	chr16	89957493	C	T	150	0.103333	289.764	8746.54	9.59956	+	9.99281	3.22524	0.00194624	intron_variant	MODIFIER	DEF8	ENSG00000140995	protein_coding	rs12596872,COSV51919240	-	-	-
12_40488418_G/A	chr12	40488418	G	A	150	0.0566667	280.291	8184.08	9.59952	+	10.3305	3.33423	0.00194628	missense_variant	MODERATE	MUC19	ENSG00000205592	protein_coding_LoF	rs367966316	-	unknown(0)	-
16_11915084_T/G	chr16	11915084	T	G	150	0.39	456.116	21679.3	9.59632	+	6.34614	2.0486	0.00194968	intron_variant	MODIFIER	GSPT1	ENSG00000103342	protein_coding	rs33619	-	-	-
5_176530239_CAGGCCTGCCTCCCAGCCGCCCCGGAGCCCAGGTGCAAGTCAGCCCGGTGGGCCTGCCTCCCAGCCGCCCCGGAGCCCAGGTGCAAGTCAGCCCGGT/CGGGCCTGCCTCCCAGCCGCCCCGGAGCCCAGGTGCAAGTCAGCCCGGT,C	chr5	176530239	CAGGCCTGCCTCCCAGCCGCCCCGGAGCCCAGGTGCAAGTCAGCCCGGTGGGCCTGCCTCCCAGCCGCCCCGGAGCCCAGGTGCAAGTCAGCCCGGT	CGGGCCTGCCTCCCAGCCGCCCCGGAGCCCAGGTGCAAGTCAGCCCGGT,C	150	0.0833333	258.352	6956.14	9.59524	+	11.2027	3.61656	0.00195082	NA	NA	NA	NA	NA	NA	NA	NA	NA
6_169237668_G/C	chr6	169237668	G	C	150	0.186667	388.894	15768.4	9.59126	+	7.43917	2.40207	0.00195505	intron_variant,non_coding_transcript_variant	MODIFIER	THBS2-AS1	ENSG00000226445	lncRNA	rs9766671,COSV64677059	-	-	-
22_37103346_C/T	chr22	37103346	C	T	150	0.18	343.16	12317.1	9.56061	+	8.40367	2.71785	0.00198797	synonymous_variant	LOW	TMPRSS6	ENSG00000187045	protein_coding	rs11704654	-	-	benign
1_58473962_G/A	chr1	58473962	G	A	150	0.123333	279.261	8167.76	9.54813	+	10.3131	3.33756	0.00200153	missense_variant	MODERATE	OMA1	ENSG00000162600	protein_coding	rs12407003	deleterious(0)	possibly_damaging(0.535)	-
7_37907501_C/T	chr7	37907501	C	T	150	0.186667	361.982	13724.7	9.54705	+	7.95541	2.57471	0.00200271	downstream_gene_variant	MODIFIER	SFRP4	ENSG00000106483	protein_coding	rs1802074,COSV71412323	-	-	benign
5_748479_T/C	chr5	748479	T	C	150	0.34	-482.405	24380	9.54533	-	-5.96842	1.93181	0.00200458	missense_variant	MODERATE	ZDHHC11B	ENSG00000206077	protein_coding	rs3817064,COSV66978348	tolerated(1)	benign(0)	-
10_89332474_T/A	chr10	89332474	T	A	150	0.0766667	253.526	6740.1	9.53624	+	11.3458	3.67407	0.00201454	intron_variant	MODIFIER	LIPA	ENSG00000107798	protein_coding	rs10509570	-	-	-
16_1242256_G/T	chr16	1242256	G	T	150	0.483333	411.902	17791.4	9.53624	+	6.98335	2.26139	0.00201454	3_prime_UTR_variant	MODIFIER	TPSAB1	ENSG00000172236	protein_coding	rs17135220,COSV58782325	-	-	benign
16_15687235_G/T	chr16	15687235	G	T	150	0.183333	344.378	12445.8	9.52904	+	8.34629	2.70376	0.00202246	intron_variant	MODIFIER	NDE1	ENSG00000072864	protein_coding	rs55734390,COSV61270341	-	-	benign
3_38847273_G/A	chr3	38847273	G	A	150	0.113333	293.263	9056.09	9.4967	+	9.76778	3.16964	0.00205842	downstream_gene_variant	MODIFIER	SCN11A	ENSG00000168356	protein_coding	rs62244134	-	-	benign
3_38871435_C/T	chr3	38871435	C	T	150	0.113333	293.263	9056.09	9.4967	+	9.76778	3.16964	0.00205842	intron_variant	MODIFIER	SCN11A	ENSG00000168356	protein_coding	rs35479964	-	-	benign
1_26884230_T/C	chr1	26884230	T	C	150	0.626667	-422.925	18842.5	9.49269	-	-6.77027	2.19741	0.00206292	downstream_gene_variant	MODIFIER	GPN2	ENSG00000142751	protein_coding	rs3170660	-	-	-
16_15364599_C/T	chr16	15364599	C	T	150	0.246667	545.955	31401.9	9.49201	+	5.24423	1.70217	0.00206368	intron_variant	MODIFIER	NPIPA5	ENSG00000183793	protein_coding	rs1461852068,COSV64113981	-	-	-
20_5958568_A/C	chr20	5958568	A	C	150	0.07	226.285	5396.27	9.48898	+	12.6486	4.10614	0.0020671	synonymous_variant	LOW	MCM8	ENSG00000125885	protein_coding	rs3761873,COSV54514355	-	-	-
20_5973187_A/G	chr20	5973187	A	G	150	0.07	226.285	5396.27	9.48898	+	12.6486	4.10614	0.0020671	intron_variant	MODIFIER	MCM8	ENSG00000125885	protein_coding	rs16991617,COSV54511806	-	-	-
20_5982940_T/G	chr20	5982940	T	G	150	0.07	226.285	5396.27	9.48898	+	12.6486	4.10614	0.0020671	intron_variant	MODIFIER	MCM8	ENSG00000125885	protein_coding	rs55949141	-	-	-
12_70534944_A/G	chr12	70534944	A	G	150	0.946667	-200.517	4238.31	9.48657	-	-14.2705	4.63323	0.00206981	synonymous_variant	LOW	PTPRB	ENSG00000127329	protein_coding	rs582954	-	-	-
19_53456550_T/C	chr19	53456550	T	C	150	0.23	396.739	16618.5	9.47151	+	7.20102	2.33983	0.00208687	3_prime_UTR_variant	MODIFIER	ZNF761	ENSG00000160336	protein_coding	rs4803129,COSV61887914	-	-	-
1_228097290_C/T	chr1	228097290	C	T	150	0.0733333	229.095	5541.74	9.47076	+	12.4695	4.05189	0.00208773	mature_miRNA_variant	MODIFIER	MIR3620	ENSG00000284163	miRNA	rs2070960,COSV55255805	-	-	-
6_107921921_C/CGGG,CGGGG	chr6	107921921	C	CGGG,CGGGG	150	0.113333	360.879	13769.1	9.4584	+	7.90562	2.57056	0.00210184	splice_polypyrimidine_tract_variant,intron_variant	LOW	SEC63	ENSG00000025796	protein_coding	COSV64598725	-	-	-
19_43553422_G/A	chr19	43553422	G	A	150	0.06	218.831	5066.96	9.4508	+	13.0269	4.23747	0.00211057	missense_variant	MODERATE	XRCC1	ENSG00000073050	protein_coding	rs1799782,CM033678,COSV53447553	deleterious(0.02)	probably_damaging(0.999)	benign,not_provided
10_12107940_C/T	chr10	12107940	C	T	150	0.903333	-252.684	6757.24	9.44903	-	-11.2795	3.6694	0.00211261	missense_variant	MODERATE	DHTKD1	ENSG00000181192	protein_coding	rs1722462,COSV53805438	deleterious_low_confidence(0)	unknown(0)	benign
2_177817928_A/G	chr2	177817928	A	G	150	0.283333	426.577	19270.9	9.44264	+	6.67692	2.17285	0.00211999	splice_region_variant,splice_polypyrimidine_tract_variant,intron_variant	LOW	PDE11A	ENSG00000128655	protein_coding	rs3821010,COSV53695596	-	-	benign
7_5943922_A/C	chr7	5943922	A	C	150	0.906667	-279.105	8255.73	9.43581	-	-10.1975	3.31973	0.00212789	intron_variant	MODIFIER	RSPH10B	ENSG00000155026	protein_coding	rs2711185	-	-	-
7_149846130_CT/CTT,C	chr7	149846130	CT	CTT,C	150	0.0733333	251.611	6723.3	9.41622	+	11.2883	3.67865	0.00215075	NA	NA	NA	NA	NA	NA	NA	NA	NA
16_66967793_G/C	chr16	66967793	G	C	150	0.17	335.294	11940.1	9.41551	+	8.47028	2.76042	0.00215158	intron_variant	MODIFIER	CES3	ENSG00000172828	protein_coding	rs78357969	-	-	-
16_21402731_TGCTGAGGGTGGA/T	chr16	21402731	TGCTGAGGGTGGA	T	150	0.12	266.93	7611.42	9.36114	+	10.5782	3.45738	0.00221634	NA	NA	NA	NA	NA	NA	NA	NA	NA
4_76896979_G/C	chr4	76896979	G	C	150	0.0866667	240.87	6198.71	9.35976	+	11.7209	3.83115	0.00221801	missense_variant	MODERATE	SOWAHB	ENSG00000186212	protein_coding	rs13140552,COSV100530609	tolerated(0.33)	benign(0)	-
8_72071806_C/G	chr8	72071806	C	G	150	0.156667	314.241	10571.7	9.34075	+	8.966	2.93365	0.00224114	missense_variant	MODERATE	TRPA1	ENSG00000104321	protein_coding	rs16937976,COSV51561012	tolerated(0.19)	benign(0.001)	-
8_72075403_G/A	chr8	72075403	G	A	150	0.156667	314.241	10571.7	9.34075	+	8.966	2.93365	0.00224114	missense_variant	MODERATE	TRPA1	ENSG00000104321	protein_coding	rs13268757,COSV51555448	tolerated_low_confidence(0.13)	benign(0)	-
2_222571888_C/T	chr2	222571888	C	T	150	0.9	-256.629	7053.06	9.33757	-	-10.9751	3.59163	0.00224503	missense_variant	MODERATE	FARSB	ENSG00000116120	protein_coding	rs7185	tolerated(1)	benign(0)	benign
9_65704501_C/A,G	chr9	65704501	C	A,G	150	0.196667	295.176	9337.39	9.33119	+	9.53533	3.12153	0.00225287	5_prime_UTR_variant	MODIFIER	CBWD5	ENSG00000147996	protein_coding	-	-	-	-
11_96356689_C/T	chr11	96356689	C	T	150	0.06	197.989	4209.7	9.31171	+	14.1863	4.64895	0.00227694	intron_variant	MODIFIER	CCDC82	ENSG00000149231	protein_coding	rs79455070	-	-	-
16_10761882_G/A	chr16	10761882	G	A	150	0.24	357.486	13725.2	9.31107	+	7.85635	2.57467	0.00227773	downstream_gene_variant	MODIFIER	TVP23A	ENSG00000166676	protein_coding	rs1084544,COSV51592865	-	-	-
2_3626058_G/A	chr2	3626058	G	A	150	0.126667	313.567	10565.1	9.30646	+	8.95231	2.93456	0.00228347	intron_variant	MODIFIER	COLEC11	ENSG00000118004	protein_coding	rs10170348,COSV52595850	-	-	benign
7_148590928_G/T	chr7	148590928	G	T	150	0.0566667	203.993	4473.77	9.30154	+	13.7537	4.50965	0.00228961	start_lost	HIGH	C7orf33	ENSG00000170279	protein_coding	rs62624492	deleterious_low_confidence(0)	benign(0.007)	-
7_148591043_C/T	chr7	148591043	C	T	150	0.0566667	203.993	4473.77	9.30154	+	13.7537	4.50965	0.00228961	synonymous_variant	LOW	C7orf33	ENSG00000170279	protein_coding	rs111320068	-	-	-
19_8954956_T/C	chr19	8954956	T	C	150	0.266667	381.316	15638.5	9.29769	+	7.3548	2.41203	0.00229443	missense_variant	MODERATE	MUC16	ENSG00000181143	protein_coding	rs1867691,COSV67453678	tolerated_low_confidence(0.17)	benign(0.003)	-
17_35479844_G/A	chr17	35479844	G	A	150	0.44	434.851	20344.6	9.29463	+	6.44721	2.11473	0.00229827	synonymous_variant	LOW	SLFN12L	ENSG00000205045	protein_coding	rs12451746,COSV53468902,COSV53470809	-	-	-
3_112011744_G/T	chr3	112011744	G	T	150	0.576667	-428.949	19799.6	9.293	-	-6.53476	2.14364	0.00230031	intron_variant	MODIFIER	TAGLN3	ENSG00000144834	protein_coding	rs3749311	-	-	-
16_1241971_C/G	chr16	1241971	C	G	150	0.26	489.384	25772.7	9.29265	+	5.72757	1.87889	0.00230075	missense_variant	MODERATE	TPSAB1	ENSG00000172236	protein_coding	rs2234905,COSV58780374	tolerated(0.3)	benign(0)	benign
9_111706686_A/C	chr9	111706686	A	C	150	0.196667	338.332	12324.9	9.28758	+	8.28018	2.71699	0.00230713	missense_variant	MODERATE	SHOC1	ENSG00000165181	protein_coding	rs7036568,COSV59502213,COSV59505598	tolerated(0.1)	benign(0.001)	-
1_35013690_T/G	chr1	35013690	T	G	150	0.946667	-196.974	4178.75	9.2848	-	-14.2182	4.66613	0.00231063	downstream_gene_variant	MODIFIER	ZMYM6	ENSG00000163867	protein_coding	rs10796889	-	-	-
1_20337635_T/C	chr1	20337635	T	C	150	0.0966667	262.859	7443.06	9.28312	+	10.6525	3.49627	0.00231275	splice_polypyrimidine_tract_variant,intron_variant	LOW	VWA5B1	ENSG00000158816	protein_coding	rs57312184,COSV57056252	-	-	-
19_3589415_T/C	chr19	3589415	T	C	150	0.11	312.472	10534.8	9.26826	+	8.94678	2.93878	0.00233159	intron_variant	MODIFIER	GIPC3	ENSG00000179855	protein_coding	rs10406702	-	-	benign
1_54225194_G/A	chr1	54225194	G	A	150	0.05	202.276	4416.03	9.26525	+	13.8163	4.53904	0.00233543	downstream_gene_variant	MODIFIER	SSBP3	ENSG00000157216	protein_coding	rs56802641,COSV58889366	-	-	-
4_3229934_G/A	chr4	3229934	G	A	150	0.0733333	248.485	6669.54	9.25773	+	11.2379	3.69345	0.00234504	synonymous_variant	LOW	HTT	ENSG00000197386	protein_coding	rs2276881,COSV61871670	-	-	-
19_49685899_G/A	chr19	49685899	G	A	150	0.313333	401.453	17434.1	9.24421	+	6.94569	2.28444	0.00236241	intron_variant	MODIFIER	PRMT1	ENSG00000126457	protein_coding	rs10415880	-	-	-
1_54216247_G/C	chr1	54216247	G	C	150	0.753333	-399.095	17232	9.24309	-	-6.98588	2.2978	0.00236386	missense_variant	MODERATE	MRPL37	ENSG00000116221	protein_coding	rs13571,COSV60321798	tolerated(1)	benign(0)	-
1_54218183_C/G	chr1	54218183	C	G	150	0.246667	399.095	17232	9.24309	+	6.98588	2.2978	0.00236386	intron_variant	MODIFIER	MRPL37	ENSG00000116221	protein_coding	rs15921,COSV60321100	-	-	-
11_27674772_C/T	chr11	27674772	C	T	150	0.14	306.512	10165.4	9.24204	+	9.09496	2.99169	0.00236521	intron_variant,non_coding_transcript_variant	MODIFIER	BDNF-AS	ENSG00000245573	lncRNA	rs75298795	-	-	-
10_70100197_C/T	chr10	70100197	C	T	150	0.0733333	225.314	5500.26	9.22985	+	12.3562	4.06713	0.00238101	intron_variant	MODIFIER	MACROH2A2	ENSG00000099284	protein_coding	rs3750770,COSV64707035	-	-	-
1_1180851_T/C	chr1	1180851	T	C	150	0.09	265.525	7662.82	9.20073	+	10.4519	3.44577	0.00241919	upstream_gene_variant	MODIFIER	TTLL10-AS1	ENSG00000205231	lncRNA	rs13374146,COSV64960039	-	-	-
6_32662276_CAT/C	chr6	32662276	CAT	C	150	0.116667	289.471	9110.51	9.19747	+	9.58392	3.16016	0.0024235	NA	NA	NA	NA	NA	NA	NA	NA	NA
5_169718644_A/T	chr5	169718644	A	T	150	0.07	233.862	5952.9	9.18739	+	11.8498	3.90945	0.00243689	splice_polypyrimidine_tract_variant,intron_variant	LOW	DOCK2	ENSG00000134516	protein_coding	rs80250373	-	-	benign
9_19346712_A/G	chr9	19346712	A	G	150	0.0866667	273.627	8185.92	9.14643	+	10.0826	3.33385	0.00249204	upstream_gene_variant	MODIFIER	DENND4C	ENSG00000137145	protein_coding	rs17818730	-	-	-
2_70984331_T/A	chr2	70984331	T	A	150	0.0666667	213.353	4986.24	9.12902	+	12.9064	4.27163	0.00251587	downstream_gene_variant	MODIFIER	TEX261	ENSG00000144043	protein_coding	rs2160070	-	-	-
2_70985000_C/T	chr2	70985000	C	T	150	0.0666667	213.353	4986.24	9.12902	+	12.9064	4.27163	0.00251587	downstream_gene_variant	MODIFIER	TEX261	ENSG00000144043	protein_coding	rs61732224,COSV55537128	-	-	-
16_11915447_C/A	chr16	11915447	C	A	150	0.57	-440.602	21270.8	9.12661	-	-6.24803	2.06818	0.00251919	intron_variant	MODIFIER	GSPT1	ENSG00000103342	protein_coding	rs11544193,COSV70452575	-	-	-
3_101727363_AAT/A	chr3	101727363	AAT	A	150	0.273333	393.918	17012.1	9.12124	+	6.98438	2.3126	0.00252659	NA	NA	NA	NA	NA	NA	NA	NA	NA
19_8949980_C/T	chr19	8949980	C	T	150	0.273333	376.707	15561.2	9.11938	+	7.30199	2.41801	0.00252916	synonymous_variant	LOW	MUC16	ENSG00000181143	protein_coding	rs2216663,COSV67453673	-	-	-
19_8953002_T/G	chr19	8953002	T	G	150	0.273333	376.707	15561.2	9.11938	+	7.30199	2.41801	0.00252916	missense_variant	MODERATE	MUC16	ENSG00000181143	protein_coding	rs2547064,COSV67452517	tolerated_low_confidence(0.16)	benign(0.047)	-
19_8953259_G/A	chr19	8953259	G	A	150	0.273333	376.707	15561.2	9.11938	+	7.30199	2.41801	0.00252916	synonymous_variant	LOW	MUC16	ENSG00000181143	protein_coding	rs2252675,COSV67453792	-	-	-
19_8961637_A/G	chr19	8961637	A	G	150	0.273333	376.707	15561.2	9.11938	+	7.30199	2.41801	0.00252916	missense_variant	MODERATE	MUC16	ENSG00000181143	protein_coding	rs2121133,COSV67453684	tolerated_low_confidence(0.37)	benign(0)	-
19_8962066_T/C	chr19	8962066	T	C	150	0.273333	376.707	15561.2	9.11938	+	7.30199	2.41801	0.00252916	missense_variant	MODERATE	MUC16	ENSG00000181143	protein_coding	rs2591590,COSV67452521	deleterious_low_confidence(0.04)	benign(0.138)	-
19_8964274_G/T	chr19	8964274	G	T	150	0.273333	376.707	15561.2	9.11938	+	7.30199	2.41801	0.00252916	missense_variant	MODERATE	MUC16	ENSG00000181143	protein_coding	rs2591591,COSV67469893	tolerated_low_confidence(0.17)	benign(0.048)	-
19_8964541_T/A	chr19	8964541	T	A	150	0.273333	376.707	15561.2	9.11938	+	7.30199	2.41801	0.00252916	missense_variant	MODERATE	MUC16	ENSG00000181143	protein_coding	rs2547068,COSV67453685,COSV67469903	tolerated_low_confidence(0.08)	benign(0.148)	-
19_8964908_T/A	chr19	8964908	T	A	150	0.273333	376.707	15561.2	9.11938	+	7.30199	2.41801	0.00252916	synonymous_variant	LOW	MUC16	ENSG00000181143	protein_coding	rs2547069,COSV67453694	-	-	-
19_8964959_G/A	chr19	8964959	G	A	150	0.273333	376.707	15561.2	9.11938	+	7.30199	2.41801	0.00252916	synonymous_variant	LOW	MUC16	ENSG00000181143	protein_coding	rs2547070,COSV67469917	-	-	-
19_8965293_C/T	chr19	8965293	C	T	150	0.273333	376.707	15561.2	9.11938	+	7.30199	2.41801	0.00252916	missense_variant	MODERATE	MUC16	ENSG00000181143	protein_coding	rs2591593,COSV67443500,COSV67452526	tolerated_low_confidence(0.05)	benign(0.087)	-
19_8965407_G/A	chr19	8965407	G	A	150	0.273333	376.707	15561.2	9.11938	+	7.30199	2.41801	0.00252916	missense_variant	MODERATE	MUC16	ENSG00000181143	protein_coding	rs2547072,COSV67452476	deleterious_low_confidence(0)	benign(0.069)	-
19_8965487_C/T	chr19	8965487	C	T	150	0.273333	376.707	15561.2	9.11938	+	7.30199	2.41801	0.00252916	synonymous_variant	LOW	MUC16	ENSG00000181143	protein_coding	rs2547073,COSV67453695	-	-	-
19_8966052_C/T	chr19	8966052	C	T	150	0.273333	376.707	15561.2	9.11938	+	7.30199	2.41801	0.00252916	missense_variant	MODERATE	MUC16	ENSG00000181143	protein_coding	rs2591594,COSV67451961,COSV67469935	tolerated_low_confidence(0.45)	benign(0)	-
19_8966182_C/T	chr19	8966182	C	T	150	0.273333	376.707	15561.2	9.11938	+	7.30199	2.41801	0.00252916	missense_variant	MODERATE	MUC16	ENSG00000181143	protein_coding	rs2547074,COSV67469939,COSV67475187	deleterious_low_confidence(0)	benign(0.03)	-
19_8966253_T/G	chr19	8966253	T	G	150	0.273333	376.707	15561.2	9.11938	+	7.30199	2.41801	0.00252916	missense_variant	MODERATE	MUC16	ENSG00000181143	protein_coding	rs2547075,COSV67469943	tolerated_low_confidence(1)	benign(0)	-
19_8966274_C/A	chr19	8966274	C	A	150	0.273333	376.707	15561.2	9.11938	+	7.30199	2.41801	0.00252916	missense_variant	MODERATE	MUC16	ENSG00000181143	protein_coding	rs2547076,COSV67469948	tolerated_low_confidence(0.47)	benign(0)	-
19_8966315_C/T	chr19	8966315	C	T	150	0.273333	376.707	15561.2	9.11938	+	7.30199	2.41801	0.00252916	synonymous_variant	LOW	MUC16	ENSG00000181143	protein_coding	rs2591595,COSV67469954	-	-	-
19_8966384_C/T	chr19	8966384	C	T	150	0.273333	376.707	15561.2	9.11938	+	7.30199	2.41801	0.00252916	synonymous_variant	LOW	MUC16	ENSG00000181143	protein_coding	rs2591596,COSV67453701	-	-	-
19_8966588_T/G	chr19	8966588	T	G	150	0.273333	376.707	15561.2	9.11938	+	7.30199	2.41801	0.00252916	synonymous_variant	LOW	MUC16	ENSG00000181143	protein_coding	rs1862461,COSV67453709	-	-	-
19_8966760_G/A	chr19	8966760	G	A	150	0.273333	376.707	15561.2	9.11938	+	7.30199	2.41801	0.00252916	missense_variant	MODERATE	MUC16	ENSG00000181143	protein_coding	rs1862462,COSV67453716,COSV67469969	tolerated_low_confidence(0.06)	benign(0.001)	-
19_8967127_T/C	chr19	8967127	T	C	150	0.273333	376.707	15561.2	9.11938	+	7.30199	2.41801	0.00252916	missense_variant	MODERATE	MUC16	ENSG00000181143	protein_coding	rs2591597,COSV67469977	tolerated_low_confidence(0.52)	benign(0.003)	-
19_3543480_GC/GCC,G,GCCC,GCCCC	chr19	3543480	GC	GCC,G,GCCC,GCCCC	150	0.0966667	254.22	7090.18	9.11509	+	10.8151	3.58221	0.00253509	NA	NA	NA	NA	NA	NA	NA	NA	NA
9_111723939_T/A	chr9	111723939	T	A	150	0.186667	331.137	12038.5	9.10841	+	8.29688	2.74912	0.00254437	intron_variant	MODIFIER	SHOC1	ENSG00000165181	protein_coding	rs12349541	-	-	-
10_71732322_A/G	chr10	71732322	A	G	150	0.84	-343.705	12989	9.09484	-	-7.98158	2.64662	0.00256332	missense_variant	MODERATE	CDH23	ENSG00000107736	protein_coding	rs1227065,COSV104386037,COSV56489107	tolerated(1)	benign(0)	benign
1_197101646_C/T	chr1	197101646	C	T	150	0.143333	312.049	10725.6	9.07872	+	8.77571	2.91253	0.00258601	intron_variant	MODIFIER	ASPM	ENSG00000066279	protein_coding	rs10922162,COSV54139486	-	-	benign
1_197133615_A/G	chr1	197133615	A	G	150	0.143333	312.049	10725.6	9.07872	+	8.77571	2.91253	0.00258601	intron_variant	MODIFIER	ASPM	ENSG00000066279	protein_coding	rs4915344,COSV54132578	-	-	benign
19_58092771_CTTTT/CTTT,CTT,CTTTTT,C,CT	chr19	58092771	CTTTT	CTTT,CTT,CTTTTT,C,CT	150	0.283333	300.321	9938.49	9.0751	+	9.11477	3.02566	0.00259113	NA	NA	NA	NA	NA	NA	NA	NA	NA
7_102353272_C/T	chr7	102353272	C	T	150	0.0566667	195.138	4198.93	9.06871	+	14.0179	4.65491	0.00260021	missense_variant	MODERATE	SPDYE6	ENSG00000260097	protein_coding	rs781863905,COSV59504353	tolerated(0.13)	probably_damaging(0.997)	-
19_8965602_G/A	chr19	8965602	G	A	150	0.31	396.637	17364	9.06016	+	6.89005	2.28905	0.00261239	missense_variant	MODERATE	MUC16	ENSG00000181143	protein_coding	rs953551,COSV67452479	tolerated_low_confidence(1)	benign(0)	-
19_50260632_C/T	chr19	50260632	C	T	150	0.413333	-416.61	19168.5	9.05466	-	-6.55575	2.17864	0.00262026	splice_polypyrimidine_tract_variant,intron_variant	LOW	MYH14	ENSG00000105357	protein_coding	rs12981413,COSV51812511	-	-	benign
14_31178035_G/A	chr14	31178035	G	A	150	0.403333	-414.464	19031.8	9.02596	-	-6.56881	2.18645	0.00266173	synonymous_variant	LOW	HECTD1	ENSG00000092148	protein_coding	rs2274201,COSV67945562	-	-	benign
12_111214173_CTTT/CTT,CT,CTTTT,C	chr12	111214173	CTTT	CTT,CT,CTTTT,C	150	0.243333	334.949	12446.3	9.014	+	8.11742	2.70371	0.0026792	NA	NA	NA	NA	NA	NA	NA	NA	NA
20_17621926_A/G	chr20	17621926	A	G	150	0.05	190.736	4040.4	9.00416	+	14.2393	4.74535	0.00269365	5_prime_UTR_variant	MODIFIER	RRBP1	ENSG00000125844	protein_coding	rs2229886	-	-	-
5_133233568_GCCT/G	chr5	133233568	GCCT	G	150	0.506667	422.075	19788	9.00279	+	6.4338	2.14427	0.00269567	NA	NA	NA	NA	NA	NA	NA	NA	NA
4_44704436_T/C	chr4	44704436	T	C	150	0.23	373.546	15501.8	9.0013	+	7.26844	2.42264	0.00269788	downstream_gene_variant	MODIFIER	GUF1	ENSG00000151806	protein_coding	rs16857402	-	-	-
4_44704902_C/T	chr4	44704902	C	T	150	0.23	373.546	15501.8	9.0013	+	7.26844	2.42264	0.00269788	downstream_gene_variant	MODIFIER	GUF1	ENSG00000151806	protein_coding	rs2709	-	-	-
1_35097364_G/A	chr1	35097364	G	A	150	0.946667	-193.578	4165.92	8.99501	-	-14.016	4.67331	0.00270717	missense_variant	MODERATE	ZMYM1	ENSG00000197056	protein_coding	rs2971408,COSV63251061	tolerated_low_confidence(1)	benign(0)	-
1_1471992_T/C,G	chr1	1471992	T	C,G	150	0.19	357.413	14205.3	8.99271	+	7.58928	2.53079	0.00271058	downstream_gene_variant	MODIFIER	ATAD3C	ENSG00000215915	protein_coding	COSV58019208	-	-	-
6_70281062_G/C	chr6	70281062	G	C	150	0.06	206.052	4725.72	8.98437	+	13.152	4.38779	0.00272298	intron_variant	MODIFIER	COL9A1	ENSG00000112280	protein_coding	rs6928611	-	-	benign
18_74353240_T/C	chr18	74353240	T	C	150	0.546667	-440.183	21570.5	8.98269	-	-6.15536	2.05376	0.00272549	splice_polypyrimidine_tract_variant,splice_region_variant,intron_variant	LOW	C18orf63	ENSG00000206043	protein_coding	rs8093010,COSV74057602	-	-	-
4_98436932_A/AT	chr4	98436932	A	AT	150	0.0833333	241.596	6498.28	8.98219	+	11.2143	3.7418	0.00272624	splice_region_variant,splice_polypyrimidine_tract_variant,intron_variant	LOW	RAP1GDS1	ENSG00000138698	protein_coding	rs11386407	-	-	-
17_50073989_T/C	chr17	50073989	T	C	150	0.163333	333.16	12357.5	8.98203	+	8.13208	2.7134	0.00272648	upstream_gene_variant	MODIFIER	ITGA3	ENSG00000005884	protein_coding	rs2285524,COSV50307030	-	-	benign
17_50076560_T/C	chr17	50076560	T	C	150	0.163333	333.16	12357.5	8.98203	+	8.13208	2.7134	0.00272648	intron_variant	MODIFIER	ITGA3	ENSG00000005884	protein_coding	rs2301627	-	-	benign
20_38310476_T/C	chr20	38310476	T	C	150	0.0666667	211.839	4998.57	8.97776	+	12.7833	4.26636	0.00273285	splice_polypyrimidine_tract_variant,intron_variant	LOW	BPI	ENSG00000101425	protein_coding	rs5741801	-	-	-
1_213051377_T/C	chr1	213051377	T	C	150	0.673333	-421.014	19797.2	8.9534	-	-6.41464	2.14377	0.00276954	5_prime_UTR_variant	MODIFIER	RPS6KC1	ENSG00000136643	protein_coding	rs4951476,COSV65297983	-	-	-
7_106032380_T/G	chr7	106032380	T	G	150	0.106667	267.869	8029.02	8.93682	+	10.0633	3.36627	0.00279478	splice_polypyrimidine_tract_variant,intron_variant	LOW	CDHR3	ENSG00000128536	protein_coding	rs75850640	-	-	-
9_111722503_A/G	chr9	111722503	A	G	150	0.186667	329.593	12160.3	8.9333	+	8.17549	2.73532	0.00280018	synonymous_variant	LOW	SHOC1	ENSG00000165181	protein_coding	rs12352352,COSV59501388	-	-	-
9_111727949_T/G	chr9	111727949	T	G	150	0.186667	329.593	12160.3	8.9333	+	8.17549	2.73532	0.00280018	synonymous_variant	LOW	SHOC1	ENSG00000165181	protein_coding	rs10512411,COSV59501409	-	-	-
16_89233774_A/G	chr16	89233774	A	G	150	0.0633333	251.155	7061.28	8.93306	+	10.7285	3.58954	0.00280055	3_prime_UTR_variant	MODIFIER	ZNF778	ENSG00000170100	protein_coding	rs200249085,COSV71268212	-	-	-
9_38571989_C/G	chr9	38571989	C	G	150	0.186667	331.041	12268.7	8.93234	+	8.13886	2.72321	0.00280165	upstream_gene_variant	MODIFIER	SNX18P3	ENSG00000225345	transcribed_unprocessed_pseudogene	rs55960030,COSV57632356	-	-	-
9_38603134_G/A	chr9	38603134	G	A	150	0.323333	411.011	18932.7	8.92268	+	6.5482	2.19217	0.0028165	intron_variant	MODIFIER	ANKRD18A	ENSG00000180071	protein_coding	rs3005823,COSV68802014	-	-	-
12_123781140_T/C	chr12	123781140	T	C	150	0.653333	381.762	16347.4	8.91529	+	7.04406	2.35915	0.00282793	5_prime_UTR_variant	MODIFIER	DNAH10	ENSG00000197653	protein_coding	rs11057353,COSV68997523	-	-	benign
6_25849392_A/G	chr6	25849392	A	G	150	0.46	380.717	16268.7	8.90945	+	7.05877	2.36485	0.00283699	synonymous_variant	LOW	SLC17A3	ENSG00000124564	protein_coding	rs942379,COSV57761341	-	-	-
3_3040275_T/C	chr3	3040275	T	C	150	0.07	218.854	5376.23	8.90908	+	12.2788	4.11378	0.00283757	non_coding_transcript_exon_variant	MODIFIER	CNTN4-AS1	ENSG00000237990	lncRNA	rs339284	-	-	benign
11_64688603_G/A	chr11	64688603	G	A	150	0.0633333	244.681	6721.57	8.90696	+	10.9802	3.67913	0.00284085	intron_variant	MODIFIER	NRXN2	ENSG00000110076	protein_coding	rs3862373	-	-	-
6_18463402_C/T	chr6	18463402	C	T	150	0.236667	374.854	15792	8.89786	+	7.15985	2.40028	0.00285505	intron_variant	MODIFIER	RNF144B	ENSG00000137393	protein_coding	rs9371061	-	-	-
3_64023832_T/C	chr3	64023832	T	C	150	0.216667	348.772	13679.1	8.89251	+	7.69065	2.579	0.00286343	upstream_gene_variant	MODIFIER	PSMD6	ENSG00000163636	protein_coding	rs40610,COSV55759970	-	-	-
9_111714468_T/A	chr9	111714468	T	A	150	0.19	329.404	12207.9	8.88828	+	8.13896	2.72998	0.00287007	missense_variant	MODERATE	SHOC1	ENSG00000165181	protein_coding	rs11791445,COSV59502233	tolerated(0.13)	benign(0.015)	-
9_111759350_A/G	chr9	111759350	A	G	150	0.19	329.404	12207.9	8.88828	+	8.13896	2.72998	0.00287007	intron_variant	MODIFIER	SHOC1	ENSG00000165181	protein_coding	rs10817215	-	-	-
21_33262760_C/T	chr21	33262760	C	T	150	0.676667	-425.226	20345.7	8.88725	-	-6.30417	2.11468	0.00287169	downstream_gene_variant	MODIFIER	IL10RB-DT	ENSG00000223799	lncRNA	rs9984273	-	-	-
19_2255337_A/G	chr19	2255337	A	G	150	0.82	-345.334	13428.8	8.88056	-	-7.75678	2.60292	0.00288224	downstream_gene_variant	MODIFIER	MIR4321	ENSG00000284272	miRNA	rs886363,COSV55560564	-	-	-
2_175979780_A/T	chr2	175979780	A	T	150	0.216667	384.732	16687.2	8.87023	+	6.95434	2.33501	0.00289859	intron_variant	MODIFIER	LNPK	ENSG00000144320	protein_coding	rs77165351	-	-	-
18_58357164_ATTT/ATT,AT,A,ATTTT,ATTTTT	chr18	58357164	ATTT	ATT,AT,A,ATTTT,ATTTTT	150	0.133333	266.865	8042.26	8.85532	+	10.0091	3.3635	0.00292236	NA	NA	NA	NA	NA	NA	NA	NA	NA
1_197159596_G/A	chr1	197159596	G	A	150	0.146667	317.45	11381.6	8.85415	+	8.41301	2.82734	0.00292424	synonymous_variant	LOW	ZBTB41	ENSG00000177888	protein_coding	rs12128631,COSV66358685,COSV66359210	-	-	-
20_44938222_G/A	chr20	44938222	G	A	150	0.103333	281.305	8947.46	8.84412	+	9.48325	3.18882	0.00294035	downstream_gene_variant	MODIFIER	TOMM34	ENSG00000025772	protein_coding	rs2273357,COSV53843883	-	-	-
16_1241984_A/C	chr16	1241984	A	C	150	0.266667	485.949	26705.8	8.8425	+	5.48864	1.84577	0.00294295	synonymous_variant	LOW	TPSAB1	ENSG00000172236	protein_coding	rs761965085	-	-	benign
20_46566265_C/G	chr20	46566265	C	G	150	0.136667	304.272	10472.5	8.84039	+	8.76375	2.9475	0.00294637	downstream_gene_variant	MODIFIER	SLC13A3	ENSG00000158296	protein_coding	rs202391,COSV51711851	-	-	benign
16_1241988_C/A	chr16	1241988	C	A	150	0.263333	482.549	26357.9	8.83431	+	5.52219	1.85791	0.0029562	missense_variant,splice_region_variant	MODERATE	TPSAB1	ENSG00000172236	protein_coding	rs201192435,COSV58780392	tolerated(0.06)	possibly_damaging(0.755)	benign
2_54256135_C/A	chr2	54256135	C	A	150	0.0933333	246.686	6893.04	8.82835	+	10.7948	3.63308	0.00296586	missense_variant	MODERATE	TSPYL6	ENSG00000178021	protein_coding	rs61736715	deleterious(0.03)	benign(0.29)	-
16_11851374_T/C	chr16	11851374	T	C	150	0.626667	-437.207	21679.7	8.81702	-	-6.08295	2.04858	0.00298434	upstream_gene_variant	MODIFIER	RSL1D1-DT	ENSG00000263307	lncRNA	rs2075158,COSV63077809	-	-	-
12_123789927_A/G	chr12	123789927	A	G	150	0.68	377.636	16178.1	8.81491	+	7.04084	2.37146	0.00298779	missense_variant,splice_region_variant	MODERATE	DNAH10	ENSG00000197653	protein_coding	rs10846559	tolerated(1)	benign(0)	benign
18_25062752_CAAAAAAAAAAAAAAA/CAAAAAAAAAA,CAAAAAAAAAAAAAA,CAA,CAAAAAAAAA,CAAA,CAAAAAAAAAAAA,CAAAAAAAAAAAAAAAAAAAAAAA,CAAAAAAAAAAAAAAAAA,CAAAAAAAAAAAAAAAA,CAAAAAAAAAAAAA,CAAAAAAAA,CAAAAAAAAAAA,CAAAAAAAAAAAAAAAAAAA,CAAAA,CAAAAA,CAAAAAAAAAAAAAAAAAA,C,CA,CAAAAAAAAAAAAAAAAAAAAAAAA	chr18	25062752	CAAAAAAAAAAAAAAA	CAAAAAAAAAA,CAAAAAAAAAAAAAA,CAA,CAAAAAAAAA,CAAA,CAAAAAAAAAAAA,CAAAAAAAAAAAAAAAAAAAAAAA,CAAAAAAAAAAAAAAAAA,CAAAAAAAAAAAAAAAA,CAAAAAAAAAAAAA,CAAAAAAAA,CAAAAAAAAAAA,CAAAAAAAAAAAAAAAAAAA,CAAAA,CAAAAA,CAAAAAAAAAAAAAAAAAA,C,CA,CAAAAAAAAAAAAAAAAAAAAAAAA	150	0.0766667	259.373	7641.65	8.80361	+	10.238	3.45054	0.00300635	NA	NA	NA	NA	NA	NA	NA	NA	NA
2_151278901_C/T	chr2	151278901	C	T	150	0.0666667	211.76	5098.16	8.79574	+	12.5288	4.22448	0.00301935	downstream_gene_variant	MODIFIER	NMI	ENSG00000123609	protein_coding	rs11551174	-	-	-
6_32522172_G/A	chr6	32522172	G	A	150	0.0666667	308.899	10856	8.78952	+	8.58279	2.89498	0.00302967	missense_variant,splice_region_variant	MODERATE	HLA-DRB5	ENSG00000198502	protein_coding	rs1136744	tolerated(0.12)	probably_damaging(1)	-
16_1242045_T/G	chr16	1242045	T	G	150	0.246667	455.18	23574.8	8.78857	+	5.82392	1.96452	0.00303124	intron_variant	MODIFIER	TPSAB1	ENSG00000172236	protein_coding	rs762077333	-	-	-
7_102178690_A/AG	chr7	102178690	A	AG	150	0.0633333	201.715	4633.7	8.78109	+	13.1308	4.43115	0.00304369	intron_variant	MODIFIER	CUX1	ENSG00000257923	protein_coding	rs35381169	-	-	-
22_42516100_C/T	chr22	42516100	C	T	150	0.05	174.657	3474.65	8.77934	+	15.162	5.11711	0.00304662	downstream_gene_variant	MODIFIER	SERHL	ENSG00000172250	transcribed_unitary_pseudogene	rs1812240	-	-	-
16_11846533_T/C	chr16	11846533	T	C	150	0.623333	-435.474	21607	8.77669	-	-6.07923	2.05203	0.00305105	downstream_gene_variant	MODIFIER	RSL1D1	ENSG00000171490	protein_coding	rs8052900,COSV63077558	-	-	-
19_8939050_G/A	chr19	8939050	G	A	150	0.29	370.022	15632.1	8.7587	+	7.13989	2.41252	0.00308129	synonymous_variant	LOW	MUC16	ENSG00000181143	protein_coding	rs11670328,COSV67453661	-	-	-
19_8946306_G/A	chr19	8946306	G	A	150	0.29	370.022	15632.1	8.7587	+	7.13989	2.41252	0.00308129	missense_variant	MODERATE	MUC16	ENSG00000181143	protein_coding	rs11670318,COSV67453668	deleterious_low_confidence(0)	probably_damaging(0.918)	-
16_77289338_C/G	chr16	77289338	C	G	150	0.173333	320.439	11737.2	8.74837	+	8.23497	2.78419	0.00309879	missense_variant	MODERATE	ADAMTS18	ENSG00000140873	protein_coding	rs3743749,COSV51413979	deleterious(0.01)	benign(0.115)	benign
16_1241509_G/A	chr16	1241509	G	A	150	0.186667	338.767	13138.5	8.73488	+	7.77742	2.63152	0.0031218	synonymous_variant	LOW	TPSAB1	ENSG00000172236	protein_coding	rs375711119,COSV58782084	-	-	-
14_20688677_C/T	chr14	20688677	C	T	150	0.103333	279.305	8947.42	8.71888	+	9.4159	3.18883	0.00314931	intron_variant	MODIFIER	RNASE4	ENSG00000258818	protein_coding	rs4982325	-	-	-
14_52040616_C/G	chr14	52040616	C	G	150	0.05	193.163	4285.3	8.70696	+	13.5964	4.60776	0.00316998	intron_variant	MODIFIER	NID2	ENSG00000087303	protein_coding	rs74049361	-	-	-
14_52042124_C/A	chr14	52042124	C	A	150	0.05	193.163	4285.3	8.70696	+	13.5964	4.60776	0.00316998	upstream_gene_variant	MODIFIER	NID2	ENSG00000087303	protein_coding	rs61747585,COSV53496498	-	-	benign
5_56872885_C/T	chr5	56872885	C	T	150	0.05	209.094	5021.95	8.70585	+	12.5588	4.25641	0.0031719	synonymous_variant	LOW	MAP3K1	ENSG00000095015	protein_coding	rs2229882,COSV68121965	-	-	benign
20_13072387_A/G	chr20	13072387	A	G	150	0.673333	-442.849	22528.2	8.7053	-	-5.92937	2.00963	0.00317285	downstream_gene_variant	MODIFIER	SPTLC3	ENSG00000172296	protein_coding	rs243888,COSV65464116	-	-	-
10_132749862_A/G	chr10	132749862	A	G	150	0.243333	359.695	14878.5	8.69578	+	7.29213	2.47286	0.00318948	intron_variant	MODIFIER	INPP5A	ENSG00000068383	protein_coding	rs3750578,COSV61247670	-	-	-
19_40348424_A/T	chr19	40348424	A	T	150	0.253333	367.056	15521.8	8.68003	+	7.13295	2.42108	0.00321716	upstream_gene_variant	MODIFIER	PLD3	ENSG00000105223	protein_coding	rs10414431	-	-	-
4_55954246_G/A	chr4	55954246	G	A	150	0.0666667	200.174	4618.31	8.67629	+	13.0739	4.43852	0.00322377	missense_variant	MODERATE	CEP135	ENSG00000174799	protein_coding	rs77591659	tolerated(1)	benign(0)	benign,benign/likely_benign
1_247588717_G/C	chr1	247588717	G	C	150	0.713333	-373.043	16051.3	8.66979	-	-7.01019	2.38081	0.00323528	missense_variant	MODERATE	OR2G2	ENSG00000177489	protein_coding	rs1151687,COSV60739372	deleterious(0.01)	benign(0.082)	-
13_29777129_A/G	chr13	29777129	A	G	150	0.08	225.152	5856.2	8.65638	+	11.5969	3.9416	0.00325918	intron_variant	MODIFIER	UBL3	ENSG00000122042	protein_coding	rs3818368,COSV66210375	-	-	-
19_11193728_C/T	chr19	11193728	C	T	150	0.07	225.985	5901.21	8.65402	+	11.551	3.92654	0.00326341	downstream_gene_variant	MODIFIER	KANK2	ENSG00000197256	protein_coding	rs755237	-	-	benign
19_11193822_C/T	chr19	11193822	C	T	150	0.07	225.985	5901.21	8.65402	+	11.551	3.92654	0.00326341	downstream_gene_variant	MODIFIER	KANK2	ENSG00000197256	protein_coding	rs755238	-	-	benign
19_11194485_A/G	chr19	11194485	A	G	150	0.07	225.985	5901.21	8.65402	+	11.551	3.92654	0.00326341	intron_variant	MODIFIER	KANK2	ENSG00000197256	protein_coding	rs754529,COSV53911020	-	-	benign
22_50607005_C/T	chr22	50607005	C	T	150	0.643333	-424.586	20851.4	8.64562	-	-6.14201	2.08888	0.00327848	intron_variant	MODIFIER	MAPK8IP2	ENSG00000008735	protein_coding	rs131736,COSV50502398	-	-	-
6_158770756_C/T	chr6	158770756	C	T	150	0.413333	426.526	21067.6	8.63527	+	6.10676	2.07813	0.00329716	splice_region_variant,intron_variant	LOW	EZR	ENSG00000092820	protein_coding	rs3212308,COSV61453955	-	-	-
1_230978719_C/G	chr1	230978719	C	G	150	0.23	345.487	13827.9	8.63191	+	7.53625	2.56509	0.00330326	missense_variant	MODERATE	TTC13	ENSG00000143643	protein_coding	rs76376323,COSV100048483,COSV59617127	tolerated_low_confidence(0.61)	benign(0)	-
22_43211034_G/A	chr22	43211034	G	A	150	0.126667	281.561	9184.47	8.63157	+	9.24694	3.14741	0.00330387	upstream_gene_variant	MODIFIER	SCUBE1-AS2	ENSG00000236272	lncRNA	rs138988,COSV62611999	-	-	-
16_1242041_C/T	chr16	1242041	C	T	150	0.246667	452.356	23725.7	8.62467	+	5.75098	1.95826	0.0033164	intron_variant	MODIFIER	TPSAB1	ENSG00000172236	protein_coding	rs751852211	-	-	benign
6_25812922_G/A	chr6	25812922	G	A	150	0.476667	380.511	16794.8	8.62102	+	6.83395	2.32752	0.00332306	intron_variant	MODIFIER	SLC17A1	ENSG00000124568	protein_coding	rs1165196,CM086146	-	-	-
7_4759510_A/T	chr7	4759510	A	T	150	0.0666667	199.749	4635.1	8.60813	+	12.9989	4.43048	0.00334665	downstream_gene_variant	MODIFIER	FOXK1	ENSG00000164916	protein_coding	rs79357656,COSV61064636	-	-	-
8_94146031_G/A	chr8	94146031	G	A	150	0.263333	366.957	15647.4	8.60575	+	7.07381	2.41134	0.00335104	synonymous_variant	LOW	CDH17	ENSG00000079112	protein_coding	rs2251734,COSV50329041	-	-	-
19_50260748_C/CGT,CGTGT	chr19	50260748	C	CGT,CGTGT	150	0.326667	382.479	17001	8.60477	+	6.78597	2.31336	0.00335284	intron_variant	MODIFIER	MYH14	ENSG00000105357	protein_coding	-	-	-	-
2_62506118_C/T	chr2	62506118	C	T	150	0.35	399.653	18566.7	8.60264	+	6.49274	2.21367	0.00335677	synonymous_variant	LOW	TMEM17	ENSG00000186889	protein_coding	rs11676567,COSV59022521	-	-	-
19_855966_C/A	chr19	855966	C	A	150	0.106667	271.59	8582.96	8.59388	+	9.54457	3.25583	0.00337294	synonymous_variant	LOW	ELANE	ENSG00000197561	protein_coding	rs17216649	-	-	benign
11_49054069_G/A	chr11	49054069	G	A	150	0.0533333	202.406	4780.78	8.56933	+	12.7704	4.36246	0.00341873	missense_variant	MODERATE	TRIM64C	ENSG00000214891	protein_coding	rs61886906	tolerated(0.07)	benign(0.044)	-
11_49156702_T/C	chr11	49156702	T	C	150	0.0533333	202.406	4780.78	8.56933	+	12.7704	4.36246	0.00341873	intron_variant	MODIFIER	FOLH1	ENSG00000086205	protein_coding	rs61886486	-	-	-
11_49173338_T/A	chr11	49173338	T	A	150	0.0533333	202.406	4780.78	8.56933	+	12.7704	4.36246	0.00341873	intron_variant	MODIFIER	FOLH1	ENSG00000086205	protein_coding	rs61886507	-	-	-
19_3586545_G/A	chr19	3586545	G	A	150	0.123333	309.485	11181.5	8.56598	+	8.34868	2.85252	0.00342502	synonymous_variant	LOW	GIPC3	ENSG00000179855	protein_coding	rs8113232	-	-	benign
8_27470994_G/A	chr8	27470994	G	A	150	0.12	277.793	9009.2	8.56554	+	9.30067	3.17788	0.00342586	downstream_gene_variant	MODIFIER	CHRNA2	ENSG00000120903	protein_coding	rs2472553,CM0911425,COSV53556702	-	-	benign
12_52043707_G/A	chr12	52043707	G	A	150	0.296667	377.397	16642.2	8.55823	+	6.84016	2.33816	0.00343963	intron_variant	MODIFIER	NR4A1	ENSG00000123358	protein_coding	rs2242107	-	-	-
9_65301401_C/T	chr9	65301401	C	T	150	0.733333	-538.116	33864.5	8.55081	-	-4.79305	1.63911	0.00345369	intron_variant,non_coding_transcript_variant	MODIFIER	CBWD4P	ENSG00000204778	unprocessed_pseudogene	rs3880886	-	-	-
18_47023026_C/G	chr18	47023026	C	G	150	0.18	471.279	25978.5	8.54953	+	5.47198	1.87143	0.00345611	intron_variant	MODIFIER	KATNAL2	ENSG00000167216	protein_coding	-	-	-	-
19_2290500_C/T	chr19	2290500	C	T	150	0.116667	265.366	8238.95	8.54711	+	9.71525	3.32311	0.00346071	missense_variant	MODERATE	LINGO3	ENSG00000220008	protein_coding	rs7258841	tolerated(0.55)	benign(0.007)	-
8_17538871_G/A	chr8	17538871	G	A	150	0.2	353.738	14645.6	8.54389	+	7.28541	2.49245	0.00346683	5_prime_UTR_variant	MODIFIER	SLC7A2	ENSG00000003989	protein_coding	rs13259948,COSV50253440	-	-	-
2_197025277_C/T	chr2	197025277	C	T	150	0.136667	306.246	10990.9	8.53314	+	8.40462	2.87716	0.00348738	downstream_gene_variant	MODIFIER	RPL4P7	ENSG00000224442	processed_pseudogene	rs62185248,COSV56551274	-	-	-
2_70984859_A/G	chr2	70984859	A	G	150	0.61	439.571	22675.7	8.52113	+	5.84721	2.00309	0.00351046	downstream_gene_variant	MODIFIER	TEX261	ENSG00000144043	protein_coding	rs3796099,COSV55537538	-	-	-
14_76806649_C/G	chr14	76806649	C	G	150	0.103333	269.558	8536.68	8.51171	+	9.52454	3.26464	0.00352869	upstream_gene_variant	MODIFIER	ANGEL1	ENSG00000013523	protein_coding	rs45499197	-	-	-
12_1371872_C/T	chr12	1371872	C	T	150	0.05	170.41	3414.82	8.50395	+	15.0524	5.16174	0.00354377	synonymous_variant	LOW	ERC1	ENSG00000082805	protein_coding	rs35478691,COSV61698861	-	-	-
4_102262353_C/T	chr4	102262353	C	T	150	0.346667	-410.57	19839.2	8.49673	-	-6.2423	2.1415	0.00355785	3_prime_UTR_variant	MODIFIER	SLC39A8	ENSG00000138821	protein_coding	rs151390	-	-	-
19_7184663_GAAATAAATAAAT/GAAATAAATAAATAAAT,GAAAT,G,GAAATAAAT	chr19	7184663	GAAATAAATAAAT	GAAATAAATAAATAAAT,GAAAT,G,GAAATAAAT	150	0.133333	304.517	10936	8.47943	+	8.39914	2.88437	0.00359184	NA	NA	NA	NA	NA	NA	NA	NA	NA
18_13052893_AG/A	chr18	13052893	AG	A	150	0.17	335.598	13298	8.46935	+	7.61222	2.61569	0.0036118	NA	NA	NA	NA	NA	NA	NA	NA	NA
18_13052896_TGTGA/T	chr18	13052896	TGTGA	T	150	0.17	335.598	13298	8.46935	+	7.61222	2.61569	0.0036118	NA	NA	NA	NA	NA	NA	NA	NA	NA
18_13052901_G/C	chr18	13052901	G	C	150	0.17	335.598	13298	8.46935	+	7.61222	2.61569	0.0036118	intron_variant	MODIFIER	CEP192	ENSG00000101639	protein_coding	rs561788872,COSV58064616	-	-	-
18_13052903_T/TTCA	chr18	13052903	T	TTCA	150	0.17	335.598	13298	8.46935	+	7.61222	2.61569	0.0036118	splice_polypyrimidine_tract_variant,intron_variant	LOW	CEP192	ENSG00000101639	protein_coding	rs759979248,COSV58068611	-	-	-
18_13056683_G/A	chr18	13056683	G	A	150	0.17	335.598	13298	8.46935	+	7.61222	2.61569	0.0036118	missense_variant	MODERATE	CEP192	ENSG00000101639	protein_coding	rs2282542,COSV58059891	tolerated(0.99)	benign(0)	-
18_13068110_G/A	chr18	13068110	G	A	150	0.17	335.598	13298	8.46935	+	7.61222	2.61569	0.0036118	missense_variant	MODERATE	CEP192	ENSG00000101639	protein_coding	rs7228940,COSV58059988	deleterious(0.04)	benign(0.404)	-
18_13095592_G/A	chr18	13095592	G	A	150	0.17	335.598	13298	8.46935	+	7.61222	2.61569	0.0036118	missense_variant	MODERATE	CEP192	ENSG00000101639	protein_coding	rs56913743,COSV58060120	tolerated(1)	benign(0)	-
6_25776721_G/A	chr6	25776721	G	A	150	0.52	-378.86	16949.4	8.46845	-	-6.74225	2.31688	0.00361359	missense_variant	MODERATE	SLC17A4	ENSG00000146039	protein_coding	rs11754288,COSV64955869	tolerated(0.36)	benign(0.023)	benign
10_62655653_T/A	chr10	62655653	T	A	150	0.406667	423.342	21166.9	8.46689	+	6.03272	2.07325	0.00361669	intron_variant,non_coding_transcript_variant	MODIFIER	LINC02929	ENSG00000285551	lncRNA	rs7094595,COSV60823841	-	-	benign
19_7768990_T/A	chr19	7768990	T	A	150	0.106667	247.041	7208.24	8.46659	+	10.3376	3.55276	0.00361729	3_prime_UTR_variant	MODIFIER	CLEC4M	ENSG00000104938	protein_coding	rs62128260	-	-	-
8_144398287_AC/A	chr8	144398287	AC	A	150	0.94	-196.314	4566.54	8.43951	-	-12.9672	4.46361	0.00367155	NA	NA	NA	NA	NA	NA	NA	NA	NA
2_70978846_A/G	chr2	70978846	A	G	150	0.57	446.498	23641.4	8.43269	+	5.69674	1.96175	0.00368536	intron_variant,NMD_transcript_variant	MODIFIER	TEX261	ENSG00000144043	nonsense_mediated_decay	rs1115049,COSV55537317	-	-	-
22_25843883_C/A	chr22	25843883	C	A	150	0.696667	-372.151	16484.8	8.40144	-	-6.8095	2.3493	0.00374924	missense_variant	MODERATE	MYO18B	ENSG00000133454	protein_coding	rs5761268,COSV59138475	tolerated(1)	benign(0)	benign
1_213205417_A/G	chr1	213205417	A	G	150	0.67	-412.664	20364.2	8.36231	-	-6.11238	2.11372	0.00383083	intron_variant	MODIFIER	RPS6KC1	ENSG00000136643	protein_coding	rs2647387	-	-	-
17_41420928_G/A	chr17	41420928	G	A	150	0.06	209.493	5257.97	8.34677	+	12.0179	4.15979	0.00386373	missense_variant	MODERATE	KRT37	ENSG00000108417	protein_coding	rs17737019	deleterious(0.03)	possibly_damaging(0.5)	-
13_20567683_A/G	chr13	20567683	A	G	150	0.0633333	214.682	5527.08	8.33864	+	11.716	4.05726	0.00388107	5_prime_UTR_variant	MODIFIER	IFT88	ENSG00000032742	protein_coding	rs9552244	-	-	benign
13_41907576_C/T	chr13	41907576	C	T	150	0.87	-301.107	10877.6	8.33508	-	-8.34967	2.89211	0.00388867	intron_variant	MODIFIER	VWA8	ENSG00000102763	protein_coding	rs2003064,COSV55704223	-	-	-
7_131556326_G/A	chr7	131556326	G	A	150	0.3	404.217	19666	8.30833	+	6.19982	2.15091	0.00394637	synonymous_variant	LOW	PODXL	ENSG00000128567	protein_coding	rs7780021,COSV59868365	-	-	benign
2_181916147_C/T	chr2	181916147	C	T	150	0.0633333	210.698	5350.92	8.29647	+	11.8772	4.1235	0.00397223	upstream_gene_variant	MODIFIER	ITPRID2	ENSG00000138434	protein_coding	rs17647806	-	-	-
4_657494_GGTGCGGCGGGGCAGGACGTCCAGGGGTCACCCAGGGGTCACGGCT/G	chr4	657494	GGTGCGGCGGGGCAGGACGTCCAGGGGTCACCCAGGGGTCACGGCT	G	150	0.05	168.264	3419.26	8.28033	+	14.8435	5.15839	0.00400768	NA	NA	NA	NA	NA	NA	NA	NA	NA
17_4017824_C/T	chr17	4017824	C	T	150	0.0666667	195.071	4600.34	8.27167	+	12.7903	4.44718	0.00402684	intron_variant	MODIFIER	ZZEF1	ENSG00000074755	protein_coding	rs118017571	-	-	-
10_132749618_C/T	chr10	132749618	C	T	150	0.23	341.623	14114.7	8.26839	+	7.30053	2.53889	0.00403412	intron_variant	MODIFIER	INPP5A	ENSG00000068383	protein_coding	rs3829130,COSV61247451	-	-	-
1_103660502_AT/A	chr1	103660502	AT	A	150	0.116667	374.161	16977	8.24626	+	6.6478	2.31499	0.00408361	NA	NA	NA	NA	NA	NA	NA	NA	NA
1_213004998_G/A	chr1	213004998	G	A	150	0.616667	-411.529	20565.5	8.23495	-	-6.03588	2.10334	0.00410913	intron_variant	MODIFIER	ANGEL2	ENSG00000174606	protein_coding	rs11120076,COSV64737680	-	-	-
2_74523895_G/GT	chr2	74523895	G	GT	150	0.0666667	205.309	5118.96	8.23443	+	12.0978	4.21589	0.00411031	intron_variant	MODIFIER	DQX1	ENSG00000144045	protein_coding	rs143229792	-	-	-
12_69239599_A/G	chr12	69239599	A	G	150	0.553333	-435.461	23039	8.23067	-	-5.7012	1.98723	0.00411882	upstream_gene_variant	MODIFIER	CPSF6	ENSG00000111605	protein_coding	rs2305642	-	-	-
1_153218114_G/GT	chr1	153218114	G	GT	150	0.166667	312.944	11927.6	8.21073	+	7.91398	2.76187	0.00416434	splice_polypyrimidine_tract_variant,intron_variant	LOW	PRR9	ENSG00000203783	protein_coding	rs35221508	-	-	-
11_17570414_C/T	chr11	17570414	C	T	150	0.436667	391.122	18655.7	8.20001	+	6.32386	2.20838	0.00418901	intron_variant	MODIFIER	OTOG	ENSG00000188162	protein_coding	rs10832802,COSV68037735	-	-	benign
12_49964685_A/G	chr12	49964685	A	G	150	0.07	206.727	5213.55	8.19714	+	11.9604	4.17747	0.00419564	upstream_gene_variant	MODIFIER	AQP6	ENSG00000086159	protein_coding	rs11169229	-	-	benign
17_29079890_G/A	chr17	29079890	G	A	150	0.05	166.274	3373.87	8.19445	+	14.8654	5.19298	0.00420188	intron_variant	MODIFIER	MYO18A	ENSG00000196535	protein_coding	rs116625318	-	-	-
9_135786170_CGCCCT/C,CGCCCTGCCCT	chr9	135786170	CGCCCT	C,CGCCCTGCCCT	150	0.296667	-359.098	15739.3	8.19298	-	-6.88191	2.4043	0.00420529	NA	NA	NA	NA	NA	NA	NA	NA	NA
5_841878_C/G	chr5	841878	C	G	150	0.403333	-240.04	7036.97	8.18804	-	-10.2891	3.59573	0.00421674	intron_variant	MODIFIER	ZDHHC11	ENSG00000188818	protein_coding	rs2004714,COSV52064053	-	-	-
4_168396128_C/T	chr4	168396128	C	T	150	0.52	464.245	26380.6	8.16976	+	5.30814	1.85711	0.00425946	splice_acceptor_variant	HIGH	DDX60L	ENSG00000181381	protein_coding	rs3857035	-	-	-
1_209777415_C/G	chr1	209777415	C	G	150	0.78	-345.34	14598.9	8.16906	-	-7.13519	2.49643	0.00426109	downstream_gene_variant	MODIFIER	TRAF3IP3	ENSG00000009790	protein_coding	rs669694,COSV50560315	-	-	-
1_2323263_T/C	chr1	2323263	T	C	150	0.1	257.862	8141.26	8.16738	+	9.55379	3.34298	0.00426506	intron_variant	MODIFIER	MORN1	ENSG00000116151	protein_coding	rs113025570	-	-	-
10_3166391_A/AGAGGAATGGCACGCTAGGGAAGGC	chr10	3166391	A	AGAGGAATGGCACGCTAGGGAAGGC	150	0.653333	-439.713	23742.6	8.14351	-	-5.58627	1.95757	0.00432155	intron_variant,non_coding_transcript_variant	MODIFIER	PITRM1-AS1	ENSG00000237399	lncRNA	rs572476455,COSV56537278	-	-	-
19_57191890_C/T	chr19	57191890	C	T	150	0.0633333	207.712	5298.57	8.14265	+	11.8245	4.14382	0.00432361	5_prime_UTR_variant	MODIFIER	ZNF264	ENSG00000083844	protein_coding	rs77125234	-	-	-
11_1158068_T/C	chr11	1158068	T	C	150	0.81	-349.571	15030.2	8.13029	-	-7.01537	2.46036	0.00435319	synonymous_variant	LOW	MUC5AC	ENSG00000215182	protein_coding	rs28737416	-	-	-
1_150987874_A/C	chr1	150987874	A	C	150	0.336667	-354.519	15465.4	8.12677	-	-6.91447	2.42549	0.00436164	splice_region_variant,synonymous_variant	LOW	ANXA9	ENSG00000143412	protein_coding	rs7532008,COSV64484805	-	-	-
12_101299756_C/G	chr12	101299756	C	G	150	0.206667	339.192	14158	8.12626	+	7.22645	2.53501	0.00436286	missense_variant	MODERATE	UTP20	ENSG00000120800	protein_coding	rs4764643,COSV55377264	tolerated(0.05)	possibly_damaging(0.602)	-
5_432790_C/A	chr5	432790	C	A	150	0.213333	347.474	14861	8.12449	+	7.05268	2.47432	0.00436713	intron_variant	MODIFIER	AHRR	ENSG00000063438	protein_coding	rs72717420,COSV57084854,COSV57085468	-	-	-
22_28884003_C/T	chr22	28884003	C	T	150	0.29	-351.187	15180.7	8.12431	-	-6.97795	2.44813	0.00436757	synonymous_variant	LOW	ZNRF3	ENSG00000183579	protein_coding	rs1065497,COSV60431244	-	-	-
11_63818332_C/A	chr11	63818332	C	A	150	0.443333	399.573	19656.1	8.12261	+	6.13168	2.15145	0.00437166	upstream_gene_variant	MODIFIER	SPINDOC	ENSG00000168005	protein_coding	rs643634,COSV53692095	-	-	-
1_90027467_G/A	chr1	90027467	G	A	150	0.576667	423.05	22049.7	8.11671	+	5.7872	2.03132	0.0043859	synonymous_variant	LOW	ZNF326	ENSG00000162664	protein_coding	rs10922744	-	-	-
17_50097544_C/T	chr17	50097544	C	T	150	0.346667	386.878	18484.1	8.09751	+	6.31331	2.21861	0.0044326	synonymous_variant	LOW	PDK2	ENSG00000005882	protein_coding	rs9839,COSV50303222	-	-	-
9_65283162_AG/A	chr9	65283162	AG	A	150	0.303333	417.96	21600.3	8.08741	+	5.83653	2.05234	0.00445738	NA	NA	NA	NA	NA	NA	NA	NA	NA
6_78885450_A/ACTTAT	chr6	78885450	A	ACTTAT	150	0.866667	-330.594	13520	8.08374	-	-7.3756	2.59413	0.00446641	splice_region_variant,intron_variant	LOW	IRAK1BP1	ENSG00000146243	protein_coding	rs4055605	-	-	-
17_50072022_C/T	chr17	50072022	C	T	150	0.116667	268.79	8938.72	8.08257	+	9.07021	3.19038	0.0044693	upstream_gene_variant	MODIFIER	ITGA3	ENSG00000005884	protein_coding	rs2269772,COSV50306944	-	-	benign
14_102651052_A/G	chr14	102651052	A	G	150	0.3	397.111	19527.1	8.07583	+	6.13416	2.15855	0.00448597	intron_variant	MODIFIER	RCOR1	ENSG00000089902	protein_coding	rs8013886	-	-	-
4_146441895_A/C	chr4	146441895	A	C	150	0.05	180.183	4022.09	8.07186	+	13.5127	4.75614	0.0044958	intron_variant	MODIFIER	SLC10A7	ENSG00000120519	protein_coding	rs76459245	-	-	-
16_15750108_G/A	chr16	15750108	G	A	150	0.203333	343.072	14581.8	8.07158	+	7.09665	2.4979	0.00449649	intron_variant	MODIFIER	MYH11	ENSG00000133392	protein_coding	rs79295535	-	-	benign
11_17572162_T/C	chr11	17572162	T	C	150	0.436667	390.186	18866.9	8.06944	+	6.23809	2.19599	0.00450181	missense_variant	MODERATE	OTOG	ENSG00000188162	protein_coding	rs7106548,COSV68037026	tolerated(0.44)	benign(0)	benign
2_70088316_A/T	chr2	70088316	A	T	150	0.06	205.802	5271.43	8.03474	+	11.7761	4.15447	0.00458885	upstream_gene_variant	MODIFIER	PCBP1-AS1	ENSG00000179818	lncRNA	rs12319,COSV57850289	-	-	-
7_97859257_A/T	chr7	97859257	A	T	150	0.746667	-371.349	17202.5	8.0163	-	-6.51136	2.29977	0.00463582	missense_variant	MODERATE	ASNS	ENSG00000070669	protein_coding	rs1049674,COSV51552637	tolerated(1)	benign(0)	benign
12_59775484_G/A	chr12	59775484	G	A	150	0.113333	278.232	9659.49	8.01421	+	8.68827	3.06904	0.00464117	intron_variant	MODIFIER	SLC16A7	ENSG00000118596	protein_coding	rs12718000,COSV53896379	-	-	-
12_59779625_C/T	chr12	59779625	C	T	150	0.113333	278.232	9659.49	8.01421	+	8.68827	3.06904	0.00464117	downstream_gene_variant	MODIFIER	SLC16A7	ENSG00000118596	protein_coding	rs3763979,COSV53900774	-	-	-
10_113610515_T/C	chr10	113610515	T	C	150	0.483333	422.78	22308.1	8.01245	+	5.71652	2.01952	0.00464568	missense_variant	MODERATE	NRAP	ENSG00000197893	protein_coding	rs10749138,COSV63488515	tolerated(0.21)	benign(0)	benign
10_133184010_A/G	chr10	133184010	A	G	150	0.48	414.985	21499.3	8.01016	+	5.82222	2.05716	0.00465156	intron_variant	MODIFIER	KNDC1	ENSG00000171798	protein_coding	rs67800134,COSV58846511	-	-	-
10_133184020_T/TCTTG	chr10	133184020	T	TCTTG	150	0.48	414.985	21499.3	8.01016	+	5.82222	2.05716	0.00465156	intron_variant	MODIFIER	KNDC1	ENSG00000171798	protein_coding	rs138319019	-	-	-
12_40488298_G/A	chr12	40488298	G	A	150	0.0666667	284.92	10135.4	8.00954	+	8.47938	2.99613	0.00465316	missense_variant	MODERATE	MUC19	ENSG00000205592	protein_coding_LoF	rs1168354092	-	unknown(0)	-
11_20652286_C/A	chr11	20652286	C	A	150	0.18	344.081	14812.9	7.99249	+	7.00651	2.47834	0.00469717	splice_polypyrimidine_tract_variant,splice_region_variant,intron_variant	LOW	SLC6A5	ENSG00000165970	protein_coding	rs72932998	-	-	benign
11_20654871_C/T	chr11	20654871	C	T	150	0.18	344.081	14812.9	7.99249	+	7.00651	2.47834	0.00469717	3_prime_UTR_variant	MODIFIER	SLC6A5	ENSG00000165970	protein_coding	rs1401793	-	-	benign
5_54310465_T/C	chr5	54310465	T	C	150	0.84	-284.792	10166.4	7.97789	-	-8.4497	2.99156	0.0047352	upstream_gene_variant	MODIFIER	LINC01033	ENSG00000249069	lncRNA	rs35941,COSV72290403	-	-	-
16_1218013_G/C	chr16	1218013	G	C	150	0.0633333	198.415	4935.93	7.97594	+	12.1251	4.29334	0.00474031	downstream_gene_variant	MODIFIER	TPSG1	ENSG00000116176	protein_coding	rs57135930,COSV52359194	-	-	benign
16_1218376_G/A	chr16	1218376	G	A	150	0.0633333	198.415	4935.93	7.97594	+	12.1251	4.29334	0.00474031	downstream_gene_variant	MODIFIER	TPSG1	ENSG00000116176	protein_coding	rs58124832,COSV52357919	-	-	benign
16_1219095_C/T	chr16	1219095	C	T	150	0.0633333	198.415	4935.93	7.97594	+	12.1251	4.29334	0.00474031	downstream_gene_variant	MODIFIER	TPSG1	ENSG00000116176	protein_coding	rs72552056,CM076043,COSV52359202	-	-	benign
16_1221938_T/C	chr16	1221938	T	C	150	0.0633333	198.415	4935.93	7.97594	+	12.1251	4.29334	0.00474031	synonymous_variant	LOW	TPSG1	ENSG00000116176	protein_coding	rs72775455	-	-	-
16_1222275_C/T	chr16	1222275	C	T	150	0.0633333	198.415	4935.93	7.97594	+	12.1251	4.29334	0.00474031	missense_variant	MODERATE	TPSG1	ENSG00000116176	protein_coding	rs143120059,COSV52354091	deleterious(0.05)	possibly_damaging(0.747)	-
16_1222750_G/A	chr16	1222750	G	A	150	0.0633333	198.415	4935.93	7.97594	+	12.1251	4.29334	0.00474031	missense_variant	MODERATE	TPSG1	ENSG00000116176	protein_coding	rs113856625	deleterious(0)	probably_damaging(0.959)	-
1_247172020_C/T	chr1	247172020	C	T	150	0.156667	287.244	10354.2	7.96864	+	8.36783	2.96429	0.00475948	upstream_gene_variant	MODIFIER	ZNF124	ENSG00000196418	protein_coding	rs373133912	-	-	-
3_49795355_G/A	chr3	49795355	G	A	150	0.143333	284.504	10162.2	7.96506	+	8.44463	2.99217	0.00476888	downstream_gene_variant	MODIFIER	CDHR4	ENSG00000187492	protein_coding	rs73079003	-	-	-
1_231353607_G/T	chr1	231353607	G	T	150	0.656667	-388.183	18923.9	7.96274	-	-6.18736	2.19268	0.00477502	downstream_gene_variant	MODIFIER	SPRTN	ENSG00000010072	protein_coding	rs2749717	-	-	-
1_231354359_C/T	chr1	231354359	C	T	150	0.656667	-388.183	18923.9	7.96274	-	-6.18736	2.19268	0.00477502	downstream_gene_variant	MODIFIER	SPRTN	ENSG00000010072	protein_coding	rs2437149	-	-	-
2_62943786_C/G	chr2	62943786	C	G	150	0.11	271.625	9268.88	7.95999	+	8.8394	3.13304	0.00478227	downstream_gene_variant	MODIFIER	RPS20P9	ENSG00000237162	processed_pseudogene	rs2302567,COSV50417374	-	-	-
9_65677135_A/G	chr9	65677135	A	G	150	0.136667	256.119	8248.98	7.95214	+	9.36531	3.32109	0.00480305	intron_variant	MODIFIER	CBWD5	ENSG00000147996	protein_coding	rs759259169,COSV66214385	-	-	-
8_23566156_A/G	chr8	23566156	A	G	150	0.306667	379.29	18099.7	7.94824	+	6.32092	2.24205	0.00481341	missense_variant	MODERATE	SLC25A37	ENSG00000147454	protein_coding	rs2942194,COSV51563543	tolerated(1)	benign(0.003)	-
1_169703454_GA/G	chr1	169703454	GA	G	150	0.143333	301.624	11447.1	7.94761	+	7.94785	2.81924	0.0048151	NA	NA	NA	NA	NA	NA	NA	NA	NA
6_144488842_C/T	chr6	144488842	C	T	150	0.05	175.236	3864.15	7.94682	+	13.6789	4.85236	0.00481719	splice_region_variant,intron_variant	LOW	UTRN	ENSG00000152818	protein_coding	rs113814301	-	-	-
10_5000128_A/G	chr10	5000128	A	G	150	0.05	177.826	3979.38	7.94646	+	13.4791	4.78159	0.00481814	upstream_gene_variant	MODIFIER	U8	ENSG00000239148	snoRNA	rs11252875	-	-	benign
4_119034477_A/G	chr4	119034477	A	G	150	0.396667	381.216	18288.6	7.94624	+	6.2874	2.23044	0.00481875	intron_variant	MODIFIER	SYNPO2	ENSG00000172403	protein_coding	rs3733513,COSV105129851	-	-	-
2_71434725_C/CA	chr2	71434725	C	CA	150	0.273333	381.852	18357.2	7.94301	+	6.27437	2.22627	0.00482735	splice_polypyrimidine_tract_variant,intron_variant	LOW	ZNF638	ENSG00000075292	protein_coding	rs35526551	-	-	-
12_69259366_T/C	chr12	69259366	T	C	150	0.556667	-429.761	23261.9	7.93977	-	-5.57264	1.97768	0.004836	intron_variant	MODIFIER	CPSF6	ENSG00000111605	protein_coding	rs2231700,COSV57012289	-	-	-
15_32393356_A/G	chr15	32393356	A	G	150	0.143333	385.397	18709.1	7.93897	+	6.21349	2.20523	0.00483813	downstream_gene_variant	MODIFIER	RN7SL185P	ENSG00000275776	misc_RNA	rs201369148	-	-	-
16_69187607_C/G	chr16	69187607	C	G	150	0.213333	333.962	14052.8	7.93655	+	7.16828	2.54448	0.00484461	upstream_gene_variant	MODIFIER	Y_RNA	ENSG00000200164	misc_RNA	rs10650,COSV60348652	-	-	-
11_5489458_T/C	chr11	5489458	T	C	150	0.333333	-374.722	17692.9	7.93631	-	-6.38837	2.26767	0.00484525	missense_variant	MODERATE	OR52D1	ENSG00000181609	protein_coding	rs7101919,COSV59487552	deleterious(0)	probably_damaging(0.99)	-
6_7590391_C/T	chr6	7590391	C	T	150	0.386667	-386.488	18838.7	7.92905	-	-6.18821	2.19763	0.00486474	missense_variant	MODERATE	SNRNP48	ENSG00000168566	protein_coding	rs2757594,COSV60939294	tolerated(0.15)	benign(0.001)	-
22_50606762_C/T	chr22	50606762	C	T	150	0.64	-410.985	21303.2	7.92878	-	-5.81916	2.0666	0.00486547	synonymous_variant	LOW	MAPK8IP2	ENSG00000008735	protein_coding	rs1140555,COSV50498621	-	-	-
17_50078061_G/A	chr17	50078061	G	A	150	0.12	267.339	9044.33	7.90217	+	8.9159	3.1717	0.00493755	downstream_gene_variant	MODIFIER	ITGA3	ENSG00000005884	protein_coding	rs2230392,COSV50307095	-	-	benign
17_50080244_G/A	chr17	50080244	G	A	150	0.12	267.339	9044.33	7.90217	+	8.9159	3.1717	0.00493755	intron_variant	MODIFIER	ITGA3	ENSG00000005884	protein_coding	rs1107439,COSV50307100	-	-	benign
3_171686688_C/A	chr3	171686688	C	A	150	0.18	344.482	15019.7	7.9008	+	6.91806	2.46121	0.0049413	intron_variant	MODIFIER	PLD1	ENSG00000075651	protein_coding	rs2290480,COSV60565902	-	-	benign
10_113610495_A/G	chr10	113610495	A	G	150	0.486667	416.833	22018.4	7.89112	+	5.71027	2.03277	0.0049678	synonymous_variant	LOW	NRAP	ENSG00000197893	protein_coding	rs12243176,COSV63488509	-	-	benign
9_65691040_C/G	chr9	65691040	C	G	150	0.366667	-285.177	10319.3	7.88094	-	-8.33573	2.96931	0.00499586	intron_variant	MODIFIER	CBWD5	ENSG00000147996	protein_coding	rs1321538443,COSV66219465	-	-	-
1_90005356_T/A	chr1	90005356	T	A	150	0.58	423.025	22726	7.87421	+	5.61464	2.00087	0.00501446	intron_variant	MODIFIER	ZNF326	ENSG00000162664	protein_coding	rs11808927	-	-	-
1_197347305_T/C	chr1	197347305	T	C	150	0.803333	-335.172	14267.4	7.87392	-	-7.08604	2.52527	0.00501528	intron_variant	MODIFIER	CRB1	ENSG00000134376	protein_coding	rs1337167	-	-	benign
1_160823652_A/G	chr1	160823652	A	G	150	0.48	-395.961	19917.9	7.87156	-	-5.99637	2.13726	0.00502183	synonymous_variant	LOW	LY9	ENSG00000122224	protein_coding	rs474131,COSV54431590,COSV54431957	-	-	-
1_160823770_A/G	chr1	160823770	A	G	150	0.48	-395.961	19917.9	7.87156	-	-5.99637	2.13726	0.00502183	missense_variant	MODERATE	LY9	ENSG00000122224	protein_coding	rs509749,COSV54431599	tolerated(1)	benign(0)	benign
1_160824172_G/C	chr1	160824172	G	C	150	0.48	-395.961	19917.9	7.87156	-	-5.99637	2.13726	0.00502183	intron_variant	MODIFIER	LY9	ENSG00000122224	protein_coding	rs506081,COSV54431607	-	-	-
7_21600743_T/C	chr7	21600743	T	C	150	0.466667	426.876	23181.4	7.86076	+	5.55447	1.98112	0.00505192	missense_variant	MODERATE	DNAH11	ENSG00000105877	protein_coding	rs10269582,COSV60959511	tolerated(0.86)	benign(0.22)	benign/likely_benign,benign
10_5218719_C/G	chr10	5218719	C	G	150	0.0966667	226.301	6516.81	7.85849	+	10.4745	3.73648	0.00505826	missense_variant,splice_region_variant	MODERATE	AKR1C4	ENSG00000198610	protein_coding	rs17134592,CM995179,COSV54122788	tolerated(0.25)	benign(0)	-
15_85744679_C/T	chr15	85744679	C	T	150	0.28	372.874	17693.5	7.85798	+	6.35665	2.26763	0.0050597	3_prime_UTR_variant	MODIFIER	AKAP13	ENSG00000170776	protein_coding	rs11073517,COSV63448379	-	-	-
19_3589437_C/T	chr19	3589437	C	T	150	0.12	294.575	11043.5	7.8575	+	8.0458	2.8703	0.00506102	splice_polypyrimidine_tract_variant,splice_region_variant,intron_variant	LOW	GIPC3	ENSG00000179855	protein_coding	rs10426399,COSV59259169	-	-	benign
18_12672656_A/G	chr18	12672656	A	G	150	0.13	283.679	10254.6	7.84759	+	8.34429	2.97866	0.00508885	intron_variant	MODIFIER	PSMG2	ENSG00000128789	protein_coding	rs75334365	-	-	-
4_177339880_GTGTAAAA/G	chr4	177339880	GTGTAAAA	G	150	0.0866667	227.637	6604.17	7.84632	+	10.3969	3.71168	0.00509244	NA	NA	NA	NA	NA	NA	NA	NA	NA
3_122635190_A/G	chr3	122635190	A	G	150	0.39	419.416	22422.5	7.84523	+	5.6421	2.01437	0.00509551	synonymous_variant	LOW	PARP15	ENSG00000173200	protein_coding	rs1106346,COSV59972702	-	-	-
20_59896551_C/T	chr20	59896551	C	T	150	0.103333	258.021	8487.28	7.84406	+	9.16993	3.27413	0.0050988	intron_variant	MODIFIER	SYCP2	ENSG00000196074	protein_coding	rs73131309	-	-	-
22_21015948_T/G	chr22	21015948	T	G	150	0.1	238.731	7268.18	7.8414	+	9.9075	3.53808	0.00510631	upstream_gene_variant	MODIFIER	TUBA3FP	ENSG00000284130	protein_coding	rs2007013	-	-	-
6_152308482_C/T	chr6	152308482	C	T	150	0.333333	395.799	19998.1	7.83356	+	5.96987	2.13297	0.00512849	splice_region_variant,intron_variant	LOW	SYNE1	ENSG00000131018	protein_coding	rs9383985,COSV54931037	-	-	benign
9_69325273_GCCGGCCGCAC/G	chr9	69325273	GCCGGCCGCAC	G	150	0.826667	-297.303	11283.6	7.8334	-	-7.94752	2.8396	0.00512894	NA	NA	NA	NA	NA	NA	NA	NA	NA
17_37113295_A/T	chr17	37113295	A	T	150	0.16	292.595	10930.3	7.83258	+	8.07453	2.88513	0.00513129	intron_variant	MODIFIER	ACACA	ENSG00000278540	protein_coding	rs3815059	-	-	-
19_11830406_T/A	chr19	11830406	T	A	150	0.343333	380.504	18490.8	7.83003	+	6.20704	2.21821	0.00513851	intron_variant	MODIFIER	ZNF440	ENSG00000171295	protein_coding	rs424132,COSV58370240	-	-	benign
19_11830441_A/G	chr19	11830441	A	G	150	0.343333	380.504	18490.8	7.83003	+	6.20704	2.21821	0.00513851	intron_variant	MODIFIER	ZNF440	ENSG00000171295	protein_coding	rs421355,COSV58371985	-	-	-
19_11831956_G/A	chr19	11831956	G	A	150	0.343333	380.504	18490.8	7.83003	+	6.20704	2.21821	0.00513851	downstream_gene_variant	MODIFIER	ZNF440	ENSG00000171295	protein_coding	rs436411,COSV58371995	-	-	-
1_231351271_T/C	chr1	231351271	T	C	150	0.646667	-400.667	20506.3	7.82849	-	-5.89352	2.10638	0.0051429	intron_variant	MODIFIER	SPRTN	ENSG00000010072	protein_coding	rs2474634,COSV50477674	-	-	benign
1_206507650_A/C	chr1	206507650	A	C	150	0.776667	-336.562	14473.3	7.8264	-	-7.01418	2.50724	0.00514884	synonymous_variant	LOW	RASSF5	ENSG00000266094	protein_coding	rs2095124,COSV62424237	-	-	-
12_6058030_A/G	chr12	6058030	A	G	150	0.35	392.431	19704.2	7.81569	+	6.00737	2.14882	0.00517947	synonymous_variant	LOW	VWF	ENSG00000110799	protein_coding	rs1800379,COSV54614779	-	-	benign,likely_benign
3_3037156_C/T	chr3	3037156	C	T	150	0.0566667	187.17	4484.12	7.81255	+	12.5904	4.50445	0.00518846	downstream_gene_variant	MODIFIER	CNTN4-AS1	ENSG00000237990	lncRNA	rs9820464	-	-	benign
19_53050822_A/G	chr19	53050822	A	G	150	0.163333	308.919	12226.2	7.80546	+	7.62139	2.72794	0.00520885	missense_variant	MODERATE	ERVV-2	ENSG00000268964	protein_coding	rs1650983,COSV99081905	deleterious_low_confidence(0.02)	benign(0)	-
1_166989364_T/C	chr1	166989364	T	C	150	0.233333	342.694	15071	7.79237	+	6.85872	2.45702	0.00524674	intron_variant	MODIFIER	MAEL	ENSG00000143194	protein_coding	rs2296837,COSV63304022	-	-	-
1_166989473_T/G	chr1	166989473	T	G	150	0.233333	342.694	15071	7.79237	+	6.85872	2.45702	0.00524674	5_prime_UTR_variant	MODIFIER	MAEL	ENSG00000143194	protein_coding	rs11578336,COSV63304308	-	-	-
15_57439375_C/T	chr15	57439375	C	T	150	0.226667	316.076	12821.2	7.7921	+	7.43606	2.66388	0.00524752	missense_variant	MODERATE	CGNL1	ENSG00000128849	protein_coding	rs7182648,COSV55569700	tolerated(0.74)	benign(0.11)	-
4_3493120_G/A	chr4	3493120	G	A	150	0.2	335.624	14456.8	7.79175	+	7.00264	2.50867	0.00524855	3_prime_UTR_variant	MODIFIER	DOK7	ENSG00000175920	protein_coding	rs6831659,COSV60771666	-	-	benign
9_84875249_G/A	chr9	84875249	G	A	150	0.0566667	209.743	5646.92	7.79046	+	11.2036	4.01397	0.00525228	intron_variant	MODIFIER	NTRK2	ENSG00000148053	protein_coding	rs41312188,COSV99454731	-	-	-
3_138024666_A/T	chr3	138024666	A	T	150	0.133333	299.549	11524.7	7.78582	+	7.84002	2.80973	0.00526578	missense_variant	MODERATE	CLDN18	ENSG00000066405	protein_coding	rs17204075	tolerated(0.36)	benign(0.192)	-
3_138030997_A/G	chr3	138030997	A	G	150	0.133333	299.549	11524.7	7.78582	+	7.84002	2.80973	0.00526578	synonymous_variant	LOW	CLDN18	ENSG00000066405	protein_coding	rs16847742,COSV51738775	-	-	-
4_102613403_C/G	chr4	102613403	C	G	150	0.276667	376.764	18246.1	7.77977	+	6.22842	2.23303	0.00528344	intron_variant	MODIFIER	NFKB1	ENSG00000109320	protein_coding	rs3817685,COSV56956817	-	-	benign
13_75550015_C/T	chr13	75550015	C	T	150	0.493333	413.403	21999.2	7.76855	+	5.66822	2.03365	0.00531638	intron_variant	MODIFIER	UCHL3	ENSG00000118939	protein_coding	rs8192738	-	-	-
3_195725943_C/T	chr3	195725943	C	T	150	0.14	263.545	8946.66	7.76336	+	8.88535	3.18897	0.00533166	upstream_gene_variant	MODIFIER	MUC20	ENSG00000176945	protein_coding	rs199753483,COSV57847484	-	-	-
X_68718134_G/A	chrX	68718134	G	A	150	0.0866667	251.219	8134.28	7.75865	+	9.31566	3.34442	0.0053456	missense_variant	MODERATE	STARD8	ENSG00000130052	protein_coding	rs55962426,COSV52931526	tolerated(0.63)	benign(0)	-
3_197932289_C/G	chr3	197932289	C	G	150	0.133333	-296.982	11371.2	7.75632	-	-7.87781	2.82864	0.00535249	missense_variant	MODERATE	IQCG	ENSG00000114473	protein_coding	rs67877771,COSV54560285,COSV54562324	deleterious(0.01)	probably_damaging(0.948)	-
3_197938728_G/T	chr3	197938728	G	T	150	0.133333	-296.982	11371.2	7.75632	-	-7.87781	2.82864	0.00535249	missense_variant	MODERATE	IQCG	ENSG00000114473	protein_coding	rs9880989,COSV54560293,COSV54560751	tolerated(0.61)	benign(0.093)	-
18_74322674_T/C	chr18	74322674	T	C	150	0.54	-414.7	22176.4	7.75491	-	-5.64057	2.02551	0.00535668	intron_variant	MODIFIER	C18orf63	ENSG00000206043	protein_coding	rs10164170	-	-	-
3_42739784_G/T	chr3	42739784	G	T	150	0.3	395.188	20148.5	7.7511	+	5.91616	2.125	0.00536797	intron_variant,non_coding_transcript_variant	MODIFIER	CCDC13-AS1	ENSG00000173811	lncRNA	rs62246603,COSV59606034	-	-	-
3_42739824_G/A	chr3	42739824	G	A	150	0.3	395.188	20148.5	7.7511	+	5.91616	2.125	0.00536797	intron_variant,non_coding_transcript_variant	MODIFIER	CCDC13-AS1	ENSG00000173811	lncRNA	rs11709500,COSV59607286	-	-	-
3_42758273_G/A	chr3	42758273	G	A	150	0.3	395.188	20148.5	7.7511	+	5.91616	2.125	0.00536797	missense_variant	MODERATE	CCDC13	ENSG00000244607	protein_coding	rs17238798,COSV59607298	deleterious(0)	probably_damaging(0.977)	-
1_225839366_GGTGT/GGTGTGTGT,GGTGTGTGTGTGT,GGTGTGTGTGTGTGT,GGTGTGTGTGT,GGTGTGTGTGTGTGTGTGT,GGTGTGT,GGTGTGTGTGTGTGTGT,G,GGT	chr1	225839366	GGTGT	GGTGTGTGT,GGTGTGTGTGTGT,GGTGTGTGTGTGTGT,GGTGTGTGTGT,GGTGTGTGTGTGTGTGTGT,GGTGTGT,GGTGTGTGTGTGTGTGT,G,GGT	150	0.153333	243.286	7636.46	7.75072	+	9.6096	3.45171	0.00536911	NA	NA	NA	NA	NA	NA	NA	NA	NA
19_7963660_A/G	chr19	7963660	A	G	150	0.27	359.539	16708.8	7.73654	+	6.49054	2.3335	0.00541144	3_prime_UTR_variant	MODIFIER	ELAVL1	ENSG00000066044	protein_coding	rs14394,COSV60968120	-	-	-
4_184631191_A/T	chr4	184631191	A	T	150	0.213333	308.33	12290.4	7.73511	+	7.56713	2.72081	0.00541572	intron_variant	MODIFIER	CASP3	ENSG00000164305	protein_coding	rs4647687	-	-	-
10_3113348_A/G	chr10	3113348	A	G	150	0.91	-229.757	6830.26	7.72857	-	-10.1464	3.64974	0.00543537	intron_variant	MODIFIER	PFKP	ENSG00000067057	protein_coding	rs4881085	-	-	-
7_1028809_A/T	chr7	1028809	A	T	150	0.0533333	176.26	4020.38	7.72749	+	13.2241	4.75714	0.00543862	intron_variant	MODIFIER	C7orf50	ENSG00000146540	protein_coding	rs150596438	-	-	-
6_1394808_T/C	chr6	1394808	T	C	150	0.246667	336.022	14630.3	7.71758	+	6.92777	2.49375	0.00546857	upstream_gene_variant	MODIFIER	MIR6720	ENSG00000275859	miRNA	rs2293783,COSV52525078	-	-	-
2_68655529_A/G	chr2	68655529	A	G	150	0.05	175.819	4005.79	7.7169	+	13.2391	4.7658	0.00547064	missense_variant	MODERATE	PROKR1	ENSG00000169618	protein_coding	rs34715748,CM1415073,COSV58136913	tolerated_low_confidence(0.12)	benign(0)	-
10_112432527_G/A	chr10	112432527	G	A	150	0.353333	372.111	17948.7	7.71457	+	6.25344	2.25145	0.0054777	splice_polypyrimidine_tract_variant,splice_region_variant,intron_variant	LOW	ZDHHC6	ENSG00000023041	protein_coding	rs2306158	-	-	-
12_48184542_A/C	chr12	48184542	A	C	150	0.8	-342.786	15235.6	7.71236	-	-6.78648	2.44371	0.00548439	missense_variant	MODERATE	CCDC184	ENSG00000177875	protein_coding	rs10783231,COSV57251551	tolerated_low_confidence(1)	benign(0)	-
19_3204161_T/C	chr19	3204161	T	C	150	0.07	215.373	6022.9	7.70156	+	10.7862	3.88667	0.00551732	intron_variant	MODIFIER	NCLN	ENSG00000125912	protein_coding	rs28372911,COSV55742997	-	-	-
19_3207424_T/C	chr19	3207424	T	C	150	0.07	215.373	6022.9	7.70156	+	10.7862	3.88667	0.00551732	downstream_gene_variant	MODIFIER	NCLN	ENSG00000125912	protein_coding	rs3816054,COSV55742134	-	-	-
19_3207648_A/G	chr19	3207648	A	G	150	0.07	215.373	6022.9	7.70156	+	10.7862	3.88667	0.00551732	downstream_gene_variant	MODIFIER	NCLN	ENSG00000125912	protein_coding	rs2288949,COSV55741819	-	-	-
14_104775041_C/T	chr14	104775041	C	T	150	0.123333	276.286	9926.45	7.68998	+	8.39548	3.02749	0.00555284	intron_variant	MODIFIER	AKT1	ENSG00000142208	protein_coding	rs3730346,COSV62573092	-	-	benign
3_187371024_C/T	chr3	187371024	C	T	150	0.386667	-373.69	18173.2	7.68404	-	-6.20239	2.2375	0.00557113	missense_variant	MODERATE	RTP4	ENSG00000136514	protein_coding	rs3821812,COSV52018455	tolerated(0.19)	benign(0.031)	-
3_187371115_C/A	chr3	187371115	C	A	150	0.386667	-373.69	18173.2	7.68404	-	-6.20239	2.2375	0.00557113	synonymous_variant	LOW	RTP4	ENSG00000136514	protein_coding	rs1533595,COSV52019046	-	-	-
19_14755886_C/T	chr19	14755886	C	T	150	0.393333	-383.297	19145	7.67386	-	-6.03892	2.17998	0.00560263	intron_variant	MODIFIER	ADGRE2	ENSG00000127507	protein_coding	rs28420691,COSV59696535	-	-	-
9_115073620_C/T	chr9	115073620	C	T	150	0.156667	290.171	10985.5	7.66454	+	7.96733	2.87786	0.00563166	missense_variant	MODERATE	TNC	ENSG00000041982	protein_coding	rs1138545,COSV60785681	tolerated(0.1)	benign(0.005)	benign
19_57231146_G/GC	chr19	57231146	G	GC	150	0.513333	-402.102	21109.1	7.65955	-	-5.74575	2.07608	0.00564725	5_prime_UTR_variant	MODIFIER	AURKC	ENSG00000105146	protein_coding	rs74179426,COSV57137272	-	-	uncertain_significance,benign
17_29618321_T/C	chr17	29618321	T	C	150	0.393333	404.257	21341.7	7.65748	+	5.71358	2.06474	0.00565376	intron_variant	MODIFIER	CORO6	ENSG00000167549	protein_coding	rs871014	-	-	-
5_132327369_T/C	chr5	132327369	T	C	150	0.593333	-439.909	25295.2	7.65044	-	-5.2457	1.89653	0.00567586	missense_variant	MODERATE	SLC22A4	ENSG00000197208	protein_coding	rs272893,COSV52358339,COSV52359758	deleterious(0.01)	benign(0.012)	benign
1_90020853_T/G	chr1	90020853	T	G	150	0.586667	415.04	22520.8	7.64886	+	5.55887	2.00996	0.00568081	synonymous_variant	LOW	ZNF326	ENSG00000162664	protein_coding	rs2816881	-	-	-
1_33494462_A/G	chr1	33494462	A	G	150	0.753333	-364.55	17382.6	7.64539	-	-6.3259	2.28782	0.00569175	downstream_gene_variant	MODIFIER	ZSCAN20	ENSG00000121903	protein_coding	rs9943259,COSV63683967	-	-	-
3_127821792_C/T	chr3	127821792	C	T	150	0.05	186.857	4569.21	7.64152	+	12.3353	4.46231	0.00570397	synonymous_variant	LOW	MGLL	ENSG00000074416	protein_coding	rs11538698	-	-	-
5_161895883_G/A	chr5	161895883	G	A	150	0.68	-387.365	19641.9	7.63938	-	-5.94864	2.15223	0.00571076	intron_variant	MODIFIER	GABRA1	ENSG00000022355	protein_coding	rs2279020,COSV50100429	-	-	benign
12_132142123_T/C	chr12	132142123	T	C	150	0.686667	-383.581	19278.2	7.63217	-	-6.00165	2.17244	0.00573363	upstream_gene_variant	MODIFIER	NOC4L	ENSG00000184967	protein_coding	rs1133690,COSV57959343	-	-	-
3_42732983_G/A	chr3	42732983	G	A	150	0.303333	396.896	20648.1	7.62909	+	5.79798	2.09913	0.00574341	intron_variant,non_coding_transcript_variant	MODIFIER	CCDC13-AS1	ENSG00000173811	lncRNA	rs17074778,COSV59609005	-	-	-
9_111592986_CAAAAAAAAAAAAA/CAAAAAAAAAAA,CAAAAAAAAAA,CA,CAAAAAAA,CAAAAAAAAAAAA,CAAAAAAAAA,C,CAAAAAAAAAAAAAA,CAAAAAAAA,CAAAA,CAA,CAAAAAAAAAAAAAAAAA	chr9	111592986	CAAAAAAAAAAAAA	CAAAAAAAAAAA,CAAAAAAAAAA,CA,CAAAAAAA,CAAAAAAAAAAAA,CAAAAAAAAA,C,CAAAAAAAAAAAAAA,CAAAAAAAA,CAAAA,CAA,CAAAAAAAAAAAAAAAAA	150	0.113333	250.583	8233.42	7.62643	+	9.18016	3.32422	0.00575192	NA	NA	NA	NA	NA	NA	NA	NA	NA
14_23061413_T/C	chr14	23061413	T	C	150	0.206667	341.701	15320.5	7.62113	+	6.72748	2.43693	0.00576884	upstream_gene_variant	MODIFIER	CDH24	ENSG00000139880	protein_coding	rs60168438,COSV52977313	-	-	-
1_168293289_G/T	chr1	168293289	G	T	150	0.06	199.876	5244.08	7.61823	+	11.4967	4.16529	0.00577813	intron_variant	MODIFIER	TBX19	ENSG00000143178	protein_coding	rs12096093,COSV63198172	-	-	benign
10_113629597_G/A	chr10	113629597	G	A	150	0.296667	-365.637	17565.5	7.61095	-	-6.27869	2.27588	0.0058015	synonymous_variant	LOW	NRAP	ENSG00000197893	protein_coding	rs2286736,COSV63488536	-	-	benign
10_113629607_G/A	chr10	113629607	G	A	150	0.296667	-365.637	17565.5	7.61095	-	-6.27869	2.27588	0.0058015	missense_variant	MODERATE	NRAP	ENSG00000197893	protein_coding	rs2286735,COSV63488541	tolerated(0.19)	benign(0.007)	benign
17_81134518_T/C	chr17	81134518	T	C	150	0.25	364.85	17504.3	7.60472	+	6.28709	2.27986	0.00582157	upstream_gene_variant	MODIFIER	MIR1250	ENSG00000221025	miRNA	rs11658145,COSV58688796	-	-	-
X_153740151_G/A	chrX	153740151	G	A	150	0.1	258.395	8780.52	7.6041	+	8.87654	3.21899	0.00582359	intron_variant,non_coding_transcript_variant	MODIFIER	PLXNB3-AS1	ENSG00000232725	lncRNA	rs41314153,COSV54383338	-	-	benign
10_102397954_T/G	chr10	102397954	T	G	150	0.2	327.419	14116.7	7.59407	+	6.99601	2.53871	0.00585605	downstream_gene_variant	MODIFIER	PSD	ENSG00000059915	protein_coding	rs7897947	-	-	-
20_3759973_GCA/G	chr20	3759973	GCA	G	150	0.696667	-401.579	21264	7.584	-	-5.69649	2.06851	0.00588886	NA	NA	NA	NA	NA	NA	NA	NA	NA
10_12001791_T/G	chr10	12001791	T	G	150	0.103333	246.561	8030.37	7.5703	+	9.26124	3.36599	0.00593379	synonymous_variant	LOW	UPF2	ENSG00000151461	protein_coding	rs11595168	-	-	-
10_12029536_C/G	chr10	12029536	C	G	150	0.103333	246.561	8030.37	7.5703	+	9.26124	3.36599	0.00593379	splice_polypyrimidine_tract_variant,intron_variant	LOW	UPF2	ENSG00000151461	protein_coding	rs12411326	-	-	-
2_216039296_A/T	chr2	216039296	A	T	150	0.07	198.96	5233.26	7.56414	+	11.4676	4.1696	0.0059541	missense_variant	MODERATE	PECR	ENSG00000115425	protein_coding	rs9288513,COSV54735888	tolerated(0.54)	benign(0)	-
11_8926039_C/G	chr11	8926039	C	G	150	0.2	333.571	14714.2	7.56208	+	6.83806	2.48664	0.00596091	missense_variant	MODERATE	C11orf16	ENSG00000176029	protein_coding	rs11042127,COSV58167348	tolerated(0.06)	benign(0.067)	-
10_5200201_A/G	chr10	5200201	A	G	150	0.186667	307.298	12499.3	7.555	+	7.41575	2.69798	0.00598439	synonymous_variant	LOW	AKR1C4	ENSG00000198610	protein_coding	rs17306779,COSV54122750	-	-	benign
10_133183976_C/T	chr10	133183976	C	T	150	0.476667	400.177	21198.7	7.55431	+	5.69407	2.07169	0.00598668	downstream_gene_variant	MODIFIER	KNDC1	ENSG00000171798	protein_coding	rs57510763,COSV58847981	-	-	-
16_67199363_A/C	chr16	67199363	A	C	150	0.42	-397.854	20969.1	7.54862	-	-5.723	2.083	0.00600561	downstream_gene_variant	MODIFIER	MIR328	ENSG00000207948	miRNA	rs12923138,COSV62605808	-	-	benign
17_74299827_C/T	chr17	74299827	C	T	150	0.173333	285.574	10808	7.54558	+	7.96992	2.9014	0.00601574	synonymous_variant	LOW	DNAI2	ENSG00000171595	protein_coding	rs34159194,COSV56758353	-	-	benign
7_44404523_G/A	chr7	44404523	G	A	150	0.21	335.733	14957.6	7.53577	+	6.77038	2.46632	0.0060486	missense_variant	MODERATE	NUDCD3	ENSG00000015676	protein_coding	rs11550029,COSV58126664	deleterious(0.02)	benign(0.099)	-
14_31113320_T/C	chr14	31113320	T	C	150	0.41	-381.098	19278.8	7.53346	-	-5.96263	2.1724	0.00605633	upstream_gene_variant	MODIFIER	RPL21P5	ENSG00000258640	processed_pseudogene	rs2273483,COSV67944992	-	-	benign
2_98656339_G/A	chr2	98656339	G	A	150	0.26	359.119	17123.1	7.53171	+	6.32609	2.30509	0.00606222	intron_variant	MODIFIER	MGAT4A	ENSG00000071073	protein_coding	rs11679648,COSV53846043	-	-	-
2_232920305_G/A	chr2	232920305	G	A	150	0.773333	-321.01	13693	7.52553	-	-7.0713	2.57769	0.00608307	synonymous_variant	LOW	NGEF	ENSG00000066248	protein_coding	rs778354,COSV50924878	-	-	-
21_46490610_A/G	chr21	46490610	A	G	150	0.246667	328.826	14370.4	7.52427	+	6.90205	2.5162	0.00608731	synonymous_variant	LOW	DIP2A	ENSG00000160305	protein_coding	rs7279002,COSV59472211	-	-	-
6_168065512_A/G	chr6	168065512	A	G	150	0.903333	-224.413	6717.83	7.49664	-	-10.0762	3.68015	0.00618142	intron_variant	MODIFIER	FRMD1	ENSG00000153303	protein_coding	rs9295040,COSV51961359	-	-	-
5_56917065_CATG/C	chr5	56917065	CATG	C	150	0.0966667	249.637	8319.7	7.49051	+	9.05069	3.30694	0.00620251	NA	NA	NA	NA	NA	NA	NA	NA	NA
5_56917329_A/G	chr5	56917329	A	G	150	0.0966667	249.637	8319.7	7.49051	+	9.05069	3.30694	0.00620251	3_prime_UTR_variant	MODIFIER	SETD9	ENSG00000155542	protein_coding	rs1466010	-	-	-
12_48526290_G/A	chr12	48526290	G	A	150	0.203333	332.111	14732.9	7.48648	+	6.79946	2.48505	0.00621641	missense_variant	MODERATE	OR8S1	ENSG00000284723	protein_coding	rs61941963,COSV59599503	tolerated(0.61)	benign(0.005)	-
8_133247931_G/A	chr8	133247931	G	A	150	0.14	271.354	9842.77	7.48091	+	8.3157	3.04034	0.00623565	intron_variant	MODIFIER	NDRG1	ENSG00000104419	protein_coding	rs2227262,COSV60484259	-	-	benign
10_87008496_A/G	chr10	87008496	A	G	150	0.7	-340.363	15487.7	7.47997	-	-6.62883	2.42375	0.00623892	non_coding_transcript_exon_variant	MODIFIER	AGAP11	ENSG00000261011	transcribed_unprocessed_pseudogene	rs2641563	-	-	-
10_87008900_C/T	chr10	87008900	C	T	150	0.7	-340.363	15487.7	7.47997	-	-6.62883	2.42375	0.00623892	non_coding_transcript_exon_variant	MODIFIER	AGAP11	ENSG00000261011	transcribed_unprocessed_pseudogene	rs1745901	-	-	-
20_49640612_C/T	chr20	49640612	C	T	150	0.773333	-341.606	15605	7.47801	-	-6.60299	2.41461	0.0062457	synonymous_variant	LOW	B4GALT5	ENSG00000158470	protein_coding	rs421801,COSV65495382	-	-	-
3_48585691_G/A	chr3	48585691	G	A	150	0.0533333	176.325	4159.17	7.4752	+	12.7876	4.6771	0.00625545	missense_variant,splice_region_variant	MODERATE	COL7A1	ENSG00000114270	protein_coding	rs35761247	deleterious(0.02)	probably_damaging(0.999)	benign
1_77283101_A/G	chr1	77283101	A	G	150	0.5	378.238	19181.9	7.45828	+	5.94777	2.17788	0.00631452	5_prime_UTR_variant	MODIFIER	AK5	ENSG00000154027	protein_coding	rs2689680	-	-	-
6_7584384_C/T	chr6	7584384	C	T	150	0.383333	-375.234	18880.9	7.45729	-	-5.99459	2.19517	0.00631801	synonymous_variant	LOW	DSP	ENSG00000096696	protein_coding	rs2076300,COSV65791917,COSV65792670	-	-	benign
5_181204342_G/A	chr5	181204342	G	A	150	0.0633333	183.604	4535.99	7.43174	+	12.2093	4.47862	0.00640833	downstream_gene_variant	MODIFIER	TRIM7-AS1	ENSG00000250900	lncRNA	rs77207630	-	-	-
15_97969392_CT/C	chr15	97969392	CT	C	150	0.593333	-385.549	20019.4	7.4252	-	-5.80909	2.13184	0.00643168	NA	NA	NA	NA	NA	NA	NA	NA	NA
1_54225281_T/C	chr1	54225281	T	C	150	0.413333	-382.513	19709.2	7.42376	-	-5.85406	2.14855	0.00643681	downstream_gene_variant	MODIFIER	SSBP3	ENSG00000157216	protein_coding	rs3088379,COSV58886880	-	-	-
11_56701162_G/T	chr11	56701162	G	T	150	0.0833333	213.785	6160.22	7.41922	+	10.4679	3.8431	0.00645306	missense_variant	MODERATE	OR9G1	ENSG00000174914	protein_coding	rs7121276	tolerated(0.74)	benign(0.019)	-
19_46375732_G/A	chr19	46375732	G	A	150	0.276667	353.293	16823.9	7.41897	+	6.33415	2.3255	0.00645399	synonymous_variant	LOW	PPP5C	ENSG00000011485	protein_coding	rs4239538,COSV50145188	-	-	-
13_29100994_G/A	chr13	29100994	G	A	150	0.27	336.89	15302.5	7.41678	+	6.64059	2.43837	0.00646183	intron_variant	MODIFIER	MTUS2	ENSG00000132938	protein_coding	rs3829381	-	-	-
7_30969071_G/A	chr7	30969071	G	A	150	0.05	171.113	3947.92	7.41646	+	13.0736	4.80061	0.00646299	upstream_gene_variant	MODIFIER	GHRHR	ENSG00000106128	protein_coding	rs4988496,CM005494,COSV58196365	-	-	benign
16_67829548_T/C	chr16	67829548	T	C	150	0.436667	-409.175	22575.8	7.41611	-	-5.46697	2.00752	0.00646425	downstream_gene_variant	MODIFIER	TSNAXIP1	ENSG00000102904	protein_coding	rs3743733,COSV54649504	-	-	benign
1_231352778_C/T	chr1	231352778	C	T	150	0.65	-377.901	19264.1	7.41323	-	-5.91711	2.17323	0.00647461	downstream_gene_variant	MODIFIER	SPRTN	ENSG00000010072	protein_coding	rs2437150,COSV50478309	-	-	benign
9_99828760_A/G	chr9	99828760	A	G	150	0.543333	388.788	20405.5	7.40762	+	5.74706	2.11157	0.00649482	intron_variant,non_coding_transcript_variant	MODIFIER	STX17-DT	ENSG00000255145	lncRNA	rs12344570,COSV58243048	-	-	-
10_5205738_G/A	chr10	5205738	G	A	150	0.113333	234.831	7444.65	7.40741	+	9.51461	3.49589	0.00649557	upstream_gene_variant	MODIFIER	ARL4AP3	ENSG00000228291	processed_pseudogene	rs7921838	-	-	-
10_5205821_C/G	chr10	5205821	C	G	150	0.113333	234.831	7444.65	7.40741	+	9.51461	3.49589	0.00649557	upstream_gene_variant	MODIFIER	ARL4AP3	ENSG00000228291	processed_pseudogene	rs3829125,CM1111092,COSV54123238	-	-	-
16_1241159_G/T	chr16	1241159	G	T	150	0.47	391.911	20793.5	7.38665	+	5.68512	2.09178	0.00657099	missense_variant	MODERATE	TPSAB1	ENSG00000172236	protein_coding	rs141519544,COSV58779674	tolerated(0.36)	possibly_damaging(0.489)	-
4_3038341_T/G	chr4	3038341	T	G	150	0.0566667	189.881	4882.26	7.38486	+	11.7312	4.31688	0.00657752	upstream_gene_variant	MODIFIER	HTT	ENSG00000197386	protein_coding	rs34020100,COSV61669343	-	-	-
9_40265350_T/C	chr9	40265350	T	C	150	0.34	-304.625	12568	7.38356	-	-7.31107	2.69059	0.00658226	non_coding_transcript_exon_variant	MODIFIER	ANKRD20A2P	ENSG00000183148	transcribed_unprocessed_pseudogene	rs2940832,COSV66463916	-	-	-
3_195725778_C/T	chr3	195725778	C	T	150	0.13	250.594	8510.76	7.37856	+	8.88141	3.26961	0.00660059	upstream_gene_variant	MODIFIER	MUC20	ENSG00000176945	protein_coding	rs200981173,COSV57852156	-	-	-
11_5454201_T/TCA	chr11	5454201	T	TCA	150	0.363333	-376.357	19207.2	7.37454	-	-5.91038	2.17645	0.00661538	frameshift_variant	HIGH	OR51I2	ENSG00000187918	protein_coding	rs35301588,COSV58298722	-	-	-
11_5454367_C/T	chr11	5454367	C	T	150	0.363333	-376.357	19207.2	7.37454	-	-5.91038	2.17645	0.00661538	synonymous_variant	LOW	OR51I2	ENSG00000187918	protein_coding	rs11037503,COSV58298754	-	-	-
9_35674056_G/A	chr9	35674056	G	A	150	0.33	357.332	17329.3	7.36823	+	6.21973	2.29134	0.00663863	downstream_gene_variant	MODIFIER	RN7SL22P	ENSG00000243136	misc_RNA	rs2071676,COSV65675780	-	-	-
4_148023316_A/G	chr4	148023316	A	G	150	0.05	166.55	3766.8	7.36408	+	13.3368	4.91466	0.00665398	synonymous_variant	LOW	ARHGAP10	ENSG00000071205	protein_coding	rs35975487,COSV60604557	-	-	-
1_160824666_A/G	chr1	160824666	A	G	150	0.476667	-385.237	20172	7.3571	-	-5.76048	2.12376	0.00667985	intron_variant	MODIFIER	LY9	ENSG00000122224	protein_coding	rs556810	-	-	-
19_8895043_A/G	chr19	8895043	A	G	150	0.713333	-368.275	18440.9	7.35464	-	-6.02379	2.22121	0.00668898	synonymous_variant	LOW	MUC16	ENSG00000181143	protein_coding	rs4804375,COSV66689574	-	-	-
16_1210528_C/T	chr16	1210528	C	T	150	0.0633333	201.526	5526.08	7.34925	+	11	4.05762	0.00670907	intron_variant	MODIFIER	CACNA1H	ENSG00000196557	protein_coding	rs111903030	-	-	benign
15_78796665_T/C	chr15	78796665	T	C	150	0.753333	-380.64	19736.3	7.34114	-	-5.8174	2.14707	0.00673941	synonymous_variant	LOW	ADAMTS7	ENSG00000136378	protein_coding	rs3743057,COSV66309858	-	-	benign
16_69316132_A/C	chr16	69316132	A	C	150	0.23	328.265	14685.7	7.3376	+	6.74233	2.48905	0.00675268	intron_variant	MODIFIER	VPS4A	ENSG00000132612	protein_coding	rs3817030	-	-	benign
19_46354000_G/A	chr19	46354000	G	A	150	0.276667	355.696	17258.5	7.33087	+	6.21666	2.29604	0.00677801	intron_variant	MODIFIER	PPP5C	ENSG00000011485	protein_coding	rs41275764	-	-	-
9_77339488_TG/T	chr9	77339488	TG	T	150	0.123333	293.225	11739.4	7.32416	+	7.53419	2.78393	0.00680338	NA	NA	NA	NA	NA	NA	NA	NA	NA
9_137590189_G/C	chr9	137590189	G	C	150	0.15	257.596	9061.81	7.32258	+	8.57442	3.16864	0.00680937	intron_variant	MODIFIER	ZMYND19	ENSG00000165724	protein_coding	rs140320057	-	-	-
5_76295885_C/G	chr5	76295885	C	G	150	0.0966667	242.079	8008	7.31796	+	9.11828	3.37068	0.00682687	missense_variant	MODERATE	SV2C	ENSG00000122012	protein_coding	rs2270927,COSV59231890	tolerated(0.19)	benign(0.001)	-
22_43927194_G/A	chr22	43927194	G	A	150	0.416667	386.584	20491.6	7.2931	+	5.69047	2.10713	0.006922	intron_variant	MODIFIER	PNPLA3	ENSG00000100344	protein_coding	rs139047,COSV53379020	-	-	-
20_58903752_C/T	chr20	58903752	C	T	150	0.493333	360.196	17789.6	7.29309	+	6.10736	2.2615	0.00692202	3_prime_UTR_variant	MODIFIER	GNAS	ENSG00000087460	protein_coding	rs7121,CM023931,COSV55672982	-	-	benign
15_78774713_C/T	chr15	78774713	C	T	150	0.34	-372.494	19033.7	7.28982	-	-5.90306	2.18635	0.00693466	missense_variant	MODERATE	ADAMTS7	ENSG00000136378	protein_coding	rs2277549,COSV66305667	tolerated(0.31)	benign(0.003)	-
17_76015371_G/A	chr17	76015371	G	A	150	0.353333	371.611	18957.9	7.28429	+	5.91261	2.19071	0.00695602	splice_polypyrimidine_tract_variant,splice_region_variant,intron_variant	LOW	EVPL	ENSG00000167880	protein_coding	rs2071195,COSV56914481	-	-	-
1_152709204_C/CAGCTCTGGGGGCTGCTGT	chr1	152709204	C	CAGCTCTGGGGGCTGCTGT	150	0.723333	-329.759	14934.3	7.2813	-	-6.66028	2.46824	0.00696761	inframe_insertion	MODERATE	LCE4A	ENSG00000187170	protein_coding	rs6143428	-	-	-
8_17001931_C/T	chr8	17001931	C	T	150	0.173333	-291.537	11675.4	7.27974	-	-7.53185	2.79154	0.00697365	upstream_gene_variant	MODIFIER	FGF20	ENSG00000078579	protein_coding	rs17514894	-	-	benign
19_7647275_C/T	chr19	7647275	C	T	150	0.153333	308.574	13080.2	7.27955	+	7.11583	2.63738	0.0069744	intron_variant	MODIFIER	STXBP2	ENSG00000076944	protein_coding	rs55954306,COSV55404266	-	-	benign
14_21570394_G/T	chr14	21570394	G	T	150	0.313333	359.907	17818.3	7.26966	+	6.09263	2.25968	0.00701289	synonymous_variant	LOW	OR10G3	ENSG00000169208	protein_coding	rs11626693,COSV57810459	-	-	-
5_108832750_CTT/CT,CTTT,C	chr5	108832750	CTT	CT,CTTT,C	150	0.163333	-254.187	8891.45	7.26667	-	-8.62306	3.19885	0.00702458	NA	NA	NA	NA	NA	NA	NA	NA	NA
3_195724627_T/C	chr3	195724627	T	C	150	0.15	258.261	9185.42	7.26136	+	8.48085	3.14725	0.00704539	upstream_gene_variant	MODIFIER	MUC20	ENSG00000176945	protein_coding	rs541364964	-	-	-
19_3025481_G/T	chr19	3025481	G	T	150	0.08	212.172	6201.87	7.25859	+	10.3192	3.83018	0.00705626	intron_variant	MODIFIER	TLE2	ENSG00000065717	protein_coding	rs72988950	-	-	-
15_78773052_T/C	chr15	78773052	T	C	150	0.3	391.22	21093	7.25611	+	5.59452	2.07688	0.00706603	intron_variant	MODIFIER	ADAMTS7	ENSG00000136378	protein_coding	rs3743061,COSV66308668	-	-	-
6_3727577_C/G	chr6	3727577	C	G	150	0.653333	-357.997	17665.1	7.25508	-	-6.11285	2.26946	0.00707007	missense_variant	MODERATE	PXDC1	ENSG00000168994	protein_coding	rs226959,COSV66661258	tolerated(0.51)	benign(0)	-
6_75931086_G/A	chr6	75931086	G	A	150	0.15	275.992	10500.7	7.25398	+	7.92793	2.94355	0.00707441	downstream_gene_variant	MODIFIER	Y_RNA	ENSG00000200040	misc_RNA	rs10943299	-	-	benign
7_44513639_A/G	chr7	44513639	A	G	150	0.226667	335.382	15511.4	7.25149	+	6.5218	2.42189	0.00708423	upstream_gene_variant	MODIFIER	RPL36AP27	ENSG00000225443	processed_pseudogene	rs217434,COSV56922474	-	-	benign
19_55905043_G/A	chr19	55905043	G	A	150	0.08	228.475	7200.01	7.25013	+	9.57165	3.55479	0.00708958	synonymous_variant	LOW	NLRP13	ENSG00000173572	protein_coding	rs28506091,COSV61622075	-	-	-
19_11192878_A/G	chr19	11192878	A	G	150	0.0733333	210.803	6134.76	7.24363	+	10.3648	3.85107	0.00711529	downstream_gene_variant	MODIFIER	KANK2	ENSG00000197256	protein_coding	rs17616661	-	-	benign
12_106684784_A/AAAG	chr12	106684784	A	AAAG	150	0.513333	361.152	18023.2	7.23683	+	6.04419	2.2468	0.00714228	5_prime_UTR_variant	MODIFIER	RFX4	ENSG00000111783	protein_coding	rs5800715	-	-	-
8_66150348_G/A	chr8	66150348	G	A	150	0.06	182.179	4586.31	7.23655	+	11.9816	4.45398	0.00714341	intron_variant	MODIFIER	TRIM55	ENSG00000147573	protein_coding	rs61738600	-	-	-
17_50529176_C/G	chr17	50529176	C	G	150	0.756667	-331.999	15237.5	7.23366	-	-6.57207	2.44356	0.0071549	intron_variant	MODIFIER	MYCBPAP	ENSG00000136449	protein_coding	rs1133818,COSV52141676	-	-	-
19_32692446_G/C	chr19	32692446	G	C	150	0.28	-330.872	15148.5	7.22683	-	-6.58823	2.45073	0.00718218	upstream_gene_variant	MODIFIER	NUDT19-DT	ENSG00000267475	lncRNA	rs61732600,COSV67959517	-	-	-
17_4738460_C/T	chr17	4738460	C	T	150	0.783333	-336.383	15660.7	7.22533	-	-6.47893	2.41032	0.0071882	upstream_gene_variant	MODIFIER	ZMYND15	ENSG00000141497	protein_coding	rs1050997,COSV52640620	-	-	-
13_46723217_G/A	chr13	46723217	G	A	150	0.8	-310.486	13345	7.22382	-	-7.01786	2.61109	0.00719424	splice_polypyrimidine_tract_variant,splice_region_variant,intron_variant	LOW	LRCH1	ENSG00000136141	protein_coding	rs7319836,COSV60852004	-	-	-
16_87411664_T/C	chr16	87411664	T	C	150	0.1	220.137	6709.92	7.22221	+	9.89593	3.68232	0.0072007	synonymous_variant	LOW	ZCCHC14	ENSG00000140948	protein_coding	rs3748399,COSV51886670	-	-	-
2_71202595_T/C	chr2	71202595	T	C	150	0.0933333	266.37	9830.09	7.21794	+	8.1735	3.0423	0.00721787	5_prime_UTR_variant	MODIFIER	PAIP2B	ENSG00000124374	protein_coding	rs56871884	-	-	-
2_71202620_A/T	chr2	71202620	A	T	150	0.0933333	266.37	9830.09	7.21794	+	8.1735	3.0423	0.00721787	intron_variant	MODIFIER	PAIP2B	ENSG00000124374	protein_coding	rs35398551	-	-	-
1_19644359_C/A	chr1	19644359	C	A	150	0.206667	302.865	12727.4	7.20704	+	7.17775	2.67368	0.0072618	intron_variant	MODIFIER	NBL1	ENSG00000158747	protein_coding	rs6669757	-	-	-
21_43795174_C/G	chr21	43795174	C	G	150	0.15	288.076	11524.1	7.20122	+	7.54015	2.80981	0.00728541	splice_polypyrimidine_tract_variant,intron_variant	LOW	RRP1	ENSG00000160214	protein_coding	rs2838373,COSV71856755	-	-	-
21_43797872_C/T	chr21	43797872	C	T	150	0.15	288.076	11524.1	7.20122	+	7.54015	2.80981	0.00728541	intron_variant	MODIFIER	RRP1	ENSG00000160214	protein_coding	rs2070538,COSV71856777	-	-	-
21_43800602_A/G	chr21	43800602	A	G	150	0.15	288.076	11524.1	7.20122	+	7.54015	2.80981	0.00728541	missense_variant	MODERATE	RRP1	ENSG00000160214	protein_coding	rs915770,COSV71856778	tolerated(0.19)	probably_damaging(0.994)	-
20_34269192_A/G	chr20	34269192	A	G	150	0.106667	231.117	7423.66	7.19523	+	9.3906	3.50083	0.00730974	3_prime_UTR_variant	MODIFIER	ASIP	ENSG00000101440	protein_coding	rs6058017,CR021382	-	-	association
20_34301898_C/T	chr20	34301898	C	T	150	0.893333	-231.117	7423.66	7.19523	-	-9.3906	3.50083	0.00730974	intron_variant	MODIFIER	AHCY	ENSG00000101444	protein_coding	rs819147	-	-	benign
18_12107494_G/A	chr18	12107494	G	A	150	0.24	358.061	17819.1	7.19494	+	6.06109	2.25963	0.00731096	intron_variant	MODIFIER	ANKRD62	ENSG00000181626	protein_coding	rs77270132	-	-	-
14_58359107_CTTT/CTT,CTTTT,CTTTTT,CT,C	chr14	58359107	CTTT	CTT,CTTTT,CTTTTT,CT,C	150	0.223333	284.604	11267.7	7.18865	+	7.6188	2.8416	0.0073366	NA	NA	NA	NA	NA	NA	NA	NA	NA
1_160827724_C/G	chr1	160827724	C	G	150	0.496667	-374.841	19563.3	7.18212	-	-5.77943	2.15655	0.00736337	intron_variant	MODIFIER	LY9	ENSG00000122224	protein_coding	rs576334,COSV54431620	-	-	-
4_82660451_C/CAT	chr4	82660451	C	CAT	150	0.923333	-211.369	6221.19	7.18141	-	-10.2482	3.82423	0.00736629	3_prime_UTR_variant	MODIFIER	SCD5	ENSG00000145284	protein_coding	rs34592878	-	-	-
20_36879139_G/A	chr20	36879139	G	A	150	0.273333	343.815	16464.2	7.17975	+	6.29889	2.35077	0.00737311	synonymous_variant	LOW	TLDC2	ENSG00000101342	protein_coding	rs3748459,COSV54114358	-	-	-
5_19591065_A/G	chr5	19591065	A	G	150	0.18	299.264	12474.1	7.17955	+	7.23641	2.70069	0.0073739	synonymous_variant	LOW	CDH18	ENSG00000145526	protein_coding	rs17285716,CM164851,COSV104567190,COSV56910537	-	-	uncertain_significance
19_1085994_G/A	chr19	1085994	G	A	150	0.0566667	190.933	5079.09	7.17757	+	11.339	4.2324	0.00738207	downstream_gene_variant	MODIFIER	POLR2E	ENSG00000099817	protein_coding	rs34721728	-	-	-
15_80884380_C/G	chr15	80884380	C	G	150	0.443333	412.284	23693.3	7.17408	+	5.24868	1.9596	0.00739644	intron_variant	MODIFIER	CEMIP	ENSG00000103888	protein_coding	rs35343835,COSV54991752	-	-	benign
16_22527961_C/G	chr16	22527961	C	G	150	0.266667	-278.018	10776.2	7.17262	-	-7.78191	2.90567	0.00740244	downstream_gene_variant	MODIFIER	NPIPB5	ENSG00000243716	protein_coding	rs770662805,COSV69995542	-	-	-
13_103065958_C/T	chr13	103065958	C	T	150	0.0533333	175.065	4274.46	7.17	+	12.3538	4.6136	0.00741327	missense_variant	MODERATE	SLC10A2	ENSG00000125255	protein_coding	rs55971546,CM114670,COSV55357192	tolerated(0.65)	benign(0.11)	benign
5_154477436_T/A	chr5	154477436	T	A	150	0.05	168.525	3967.19	7.15891	+	12.8133	4.78893	0.00745924	intron_variant	MODIFIER	HAND1	ENSG00000113196	protein_coding	rs11748765	-	-	-
16_89198679_A/G	chr16	89198679	A	G	150	0.313333	-382.463	20447.4	7.1539	-	-5.642	2.10941	0.00748013	missense_variant	MODERATE	SLC22A31	ENSG00000259803	protein_coding	rs61732365	tolerated(0.21)	benign(0.048)	benign
12_50352075_T/G	chr12	50352075	T	G	150	0.103333	266.088	9897.47	7.15362	+	8.10925	3.03192	0.0074813	upstream_gene_variant	MODIFIER	FAM186A	ENSG00000185958	protein_coding	rs374020295,COSV59245742	-	-	-
12_50961020_C/T	chr12	50961020	C	T	150	0.193333	307.698	13240.6	7.15061	+	7.00968	2.62136	0.00749383	synonymous_variant	LOW	HIGD1C	ENSG00000214511	protein_coding	rs12306808,COSV68250682	-	-	-
11_17773331_G/C	chr11	17773331	G	C	150	0.0666667	202.018	5710.04	7.1473	+	10.6716	3.99172	0.00750769	intron_variant	MODIFIER	KCNC1	ENSG00000129159	protein_coding	rs78536618	-	-	-
16_84657827_C/T	chr16	84657827	C	T	150	0.0633333	187.716	4931.62	7.14514	+	11.4813	4.29522	0.00751674	downstream_gene_variant	MODIFIER	KLHL36	ENSG00000135686	protein_coding	rs72797514	-	-	-
19_8888777_C/T	chr19	8888777	C	T	150	0.706667	-365.757	18731.3	7.14195	-	-5.88986	2.20392	0.00753014	synonymous_variant	LOW	MUC16	ENSG00000181143	protein_coding	rs11085765,COSV66692482,COSV66692578	-	-	-
19_8891146_A/G	chr19	8891146	A	G	150	0.706667	-365.757	18731.3	7.14195	-	-5.88986	2.20392	0.00753014	intron_variant	MODIFIER	MUC16	ENSG00000181143	protein_coding	rs12976111	-	-	-
19_8891157_A/G	chr19	8891157	A	G	150	0.706667	-365.757	18731.3	7.14195	-	-5.88986	2.20392	0.00753014	missense_variant,splice_region_variant	MODERATE	MUC16	ENSG00000181143	protein_coding	rs12976122,COSV66697234	tolerated_low_confidence(1)	benign(0.067)	-
19_8891159_G/A	chr19	8891159	G	A	150	0.706667	-365.757	18731.3	7.14195	-	-5.88986	2.20392	0.00753014	synonymous_variant	LOW	MUC16	ENSG00000181143	protein_coding	rs12985778,COSV66697242	-	-	-
19_8892942_C/T	chr19	8892942	C	T	150	0.706667	-365.757	18731.3	7.14195	-	-5.88986	2.20392	0.00753014	missense_variant	MODERATE	MUC16	ENSG00000181143	protein_coding	rs11085776,COSV66697067	tolerated_low_confidence(0.23)	benign(0.044)	-
19_8893030_T/G	chr19	8893030	T	G	150	0.706667	-365.757	18731.3	7.14195	-	-5.88986	2.20392	0.00753014	splice_polypyrimidine_tract_variant,intron_variant	LOW	MUC16	ENSG00000181143	protein_coding	rs11085778	-	-	-
11_1167866_G/A	chr11	1167866	G	A	150	0.216667	338.37	16034.7	7.1404	+	6.36518	2.38204	0.00753664	splice_polypyrimidine_tract_variant,intron_variant	LOW	MUC5AC	ENSG00000215182	protein_coding	rs28653550,COSV62254191	-	-	-
11_1168000_T/G	chr11	1168000	T	G	150	0.216667	338.37	16034.7	7.1404	+	6.36518	2.38204	0.00753664	intron_variant	MODIFIER	MUC5AC	ENSG00000215182	protein_coding	rs28663568,COSV104421830	-	-	-
7_16465429_GAA/GA,G	chr7	16465429	GAA	GA,G	150	0.293333	376.027	19802.3	7.14038	+	5.72773	2.14349	0.00753674	NA	NA	NA	NA	NA	NA	NA	NA	NA
8_94148721_GT/G,GTT,GTTTTTTTTTTTTTTT	chr8	94148721	GT	G,GTT,GTTTTTTTTTTTTTTT	150	0.23	332.623	15507.9	7.1343	+	6.46962	2.42216	0.00756231	NA	NA	NA	NA	NA	NA	NA	NA	NA
18_3822024_GAA/G,GA,GAAA	chr18	3822024	GAA	G,GA,GAAA	150	0.0633333	181.12	4607.58	7.11971	+	11.857	4.44369	0.0076241	NA	NA	NA	NA	NA	NA	NA	NA	NA
17_74943759_AACACACACACACAC/AACACACACACAC,AACACACACACACACAC,AACACACAC,A,AACACACACAC	chr17	74943759	AACACACACACACAC	AACACACACACAC,AACACACACACACACAC,AACACACAC,A,AACACACACAC	150	0.203333	300.566	12689.4	7.11936	+	7.14464	2.67769	0.00762561	NA	NA	NA	NA	NA	NA	NA	NA	NA
9_137423527_G/T	chr9	137423527	G	T	150	0.153333	258.429	9381.43	7.11892	+	8.30907	3.11419	0.00762747	5_prime_UTR_variant	MODIFIER	NOXA1	ENSG00000188747	protein_coding	rs117554356	-	-	-
16_69330540_A/G	chr16	69330540	A	G	150	0.31	366.98	18920.1	7.11806	+	5.85059	2.1929	0.00763111	downstream_gene_variant	MODIFIER	VPS4A	ENSG00000132612	protein_coding	rs8057004,COSV55340449	-	-	benign
19_43527218_C/T	chr19	43527218	C	T	150	0.0733333	196.55	5431.33	7.11275	+	10.9156	4.09286	0.00765376	intron_variant	MODIFIER	ZNF575	ENSG00000176472	protein_coding	rs3810380,COSV52677217	-	-	benign
12_132511784_C/T	chr12	132511784	C	T	150	0.543333	-402.69	22824.8	7.10453	-	-5.32162	1.99653	0.00768896	intron_variant	MODIFIER	FBRSL1	ENSG00000112787	protein_coding	rs11778	-	-	-
16_3384699_A/G	chr16	3384699	A	G	150	0.23	355.255	17795	7.09222	+	6.02174	2.26116	0.00774191	downstream_gene_variant	MODIFIER	ZSCAN32	ENSG00000140987	protein_coding	rs27230,COSV59234554	-	-	-
8_109575947_C/T	chr8	109575947	C	T	150	0.06	214.348	6479.93	7.09037	+	9.97768	3.7471	0.00774991	downstream_gene_variant	MODIFIER	SYBU	ENSG00000147642	protein_coding	rs33970535	-	-	-
8_120283806_A/G	chr8	120283806	A	G	150	0.17	297.626	12496.6	7.08841	+	7.18386	2.69826	0.00775841	intron_variant	MODIFIER	COL14A1	ENSG00000187955	protein_coding	rs16893819	-	-	benign
19_38908555_A/G	chr19	38908555	A	G	150	0.193333	320.58	14498.8	7.08826	+	6.66935	2.50503	0.00775906	intron_variant	MODIFIER	NFKBIB	ENSG00000104825	protein_coding	rs1044284,COSV58003134	-	-	-
1_162365466_C/T	chr1	162365466	C	T	150	0.08	201.1	5707.46	7.08565	+	10.6279	3.99263	0.00777035	5_prime_UTR_variant	MODIFIER	NOS1AP	ENSG00000198929	protein_coding	rs348624,COSV62633145	-	-	benign
7_55940596_C/T	chr7	55940596	C	T	150	0.06	201.396	5727.46	7.08171	+	10.6064	3.98565	0.00778747	3_prime_UTR_variant	MODIFIER	ZNF713	ENSG00000178665	protein_coding	rs73134761	-	-	-
19_38946618_TCA/T	chr19	38946618	TCA	T	150	0.396667	388.755	21350.9	7.0784	+	5.49211	2.0643	0.00780187	NA	NA	NA	NA	NA	NA	NA	NA	NA
18_12125658_G/A	chr18	12125658	G	A	150	0.636667	-367.284	19062.8	7.07648	-	-5.81159	2.18467	0.00781024	missense_variant	MODERATE	ANKRD62	ENSG00000181626	protein_coding	rs7243248,COSV58409724	tolerated(1)	benign(0)	-
18_12126408_T/A	chr18	12126408	T	A	150	0.636667	-367.284	19062.8	7.07648	-	-5.81159	2.18467	0.00781024	intron_variant	MODIFIER	ANKRD62	ENSG00000181626	protein_coding	rs9303759,COSV58410170	-	-	-
19_57211639_G/C	chr19	57211639	G	C	150	0.603333	-367.133	19059.7	7.07182	-	-5.81016	2.18485	0.00783058	downstream_gene_variant	MODIFIER	ZNF264	ENSG00000083844	protein_coding	rs2074858,COSV54041676	-	-	-
19_57211645_G/A	chr19	57211645	G	A	150	0.603333	-367.133	19059.7	7.07182	-	-5.81016	2.18485	0.00783058	downstream_gene_variant	MODIFIER	ZNF264	ENSG00000083844	protein_coding	rs917340,COSV54041687	-	-	-
16_69339511_T/C	chr16	69339511	T	C	150	0.32	362.475	18580.2	7.07141	+	5.88448	2.21286	0.00783235	downstream_gene_variant	MODIFIER	TMED6	ENSG00000157315	protein_coding	rs11542583,COSV54742239	-	-	benign
9_16215746_C/T	chr9	16215746	C	T	150	0.06	193.935	5319.72	7.07008	+	10.9963	4.13557	0.00783816	intron_variant,non_coding_transcript_variant	MODIFIER	C9orf92	ENSG00000205549	lncRNA	rs16934264	-	-	-
12_95108527_G/A	chr12	95108527	G	A	150	0.0966667	214.301	6502.48	7.0627	+	9.94091	3.74059	0.00787052	synonymous_variant	LOW	FGD6	ENSG00000180263	protein_coding	rs11107896,COSV104416771	-	-	-
11_8964369_GGGCTCAGGCTCA/GGGCTCAGGCTCAGGCTCA,GGGCTCAGGCTCAGGCTCAGGCTCA,G	chr11	8964369	GGGCTCAGGCTCA	GGGCTCAGGCTCAGGCTCA,GGGCTCAGGCTCAGGCTCAGGCTCA,G	150	0.21	307.168	13361.1	7.06172	+	6.9345	2.60952	0.00787484	NA	NA	NA	NA	NA	NA	NA	NA	NA
2_239959194_A/AT	chr2	239959194	A	AT	150	0.173333	284.966	11499.6	7.06157	+	7.47462	2.8128	0.00787549	3_prime_UTR_variant	MODIFIER	NDUFA10	ENSG00000130414	protein_coding	rs138899326	-	-	-
8_130126098_A/C	chr8	130126098	A	C	150	0.0866667	213.575	6460.71	7.06029	+	9.97129	3.75267	0.00788114	splice_polypyrimidine_tract_variant,intron_variant	LOW	ASAP1	ENSG00000153317	protein_coding	rs2305510,COSV63045965	-	-	-
12_7497057_T/C	chr12	7497057	T	C	150	0.78	-333.588	15766.8	7.05792	-	-6.38185	2.4022	0.00789155	synonymous_variant	LOW	CD163	ENSG00000177575	protein_coding	rs4883264,COSV63130281	-	-	-
4_148444232_T/TAG	chr4	148444232	T	TAG	150	0.353333	397.362	22379.1	7.05554	+	5.3558	2.01632	0.00790205	intron_variant	MODIFIER	NR3C2	ENSG00000151623	protein_coding	rs3216799	-	-	-
10_102450978_C/A	chr10	102450978	C	A	150	0.193333	312.274	13821.8	7.05516	+	6.81477	2.56565	0.00790372	upstream_gene_variant	MODIFIER	C10orf95-AS1	ENSG00000269609	retained_intron	rs2281878,COSV53309120	-	-	-
12_28484182_G/A	chr12	28484182	G	A	150	0.226667	328.264	15284.8	7.04997	+	6.47805	2.43978	0.00792665	intron_variant	MODIFIER	CCDC91	ENSG00000123106	protein_coding	rs1511550,COSV60351143	-	-	-
1_973858_G/C	chr1	973858	G	C	150	0.606667	-387.945	21348.4	7.0498	-	-5.48133	2.06442	0.00792741	missense_variant	MODERATE	PLEKHN1	ENSG00000187583	protein_coding	rs3829740,COSV58021873	tolerated(0.3)	benign(0)	-
1_154454494_A/C	chr1	154454494	A	C	150	0.42	382.453	20755	7.04748	+	5.55822	2.09372	0.00793767	intron_variant	MODIFIER	IL6R	ENSG00000160712	protein_coding	rs2228145,CM034737,COSV59816312	-	-	benign,association
1_221739019_T/C	chr1	221739019	T	C	150	0.66	-358.095	18208.5	7.04242	-	-5.93204	2.23534	0.00796013	synonymous_variant	LOW	DUSP10	ENSG00000143507	protein_coding	rs1141714,COSV60458549	-	-	-
11_66295655_AC/A	chr11	66295655	AC	A	150	0.133333	262.057	9757.86	7.0378	+	8.10068	3.05353	0.0079807	NA	NA	NA	NA	NA	NA	NA	NA	NA
17_413831_A/G	chr17	413831	A	G	150	0.103333	324.844	15001.4	7.03426	+	6.53166	2.46272	0.00799649	intron_variant	MODIFIER	C17orf97	ENSG00000187624	protein_coding	rs76926791,COSV105276758,COSV64075965	-	-	-
6_6174633_G/A	chr6	6174633	G	A	150	0.216667	321.12	14663.6	7.03224	+	6.60551	2.49092	0.00800551	missense_variant	MODERATE	F13A1	ENSG00000124491	protein_coding	rs5982,CM995295,COSV53555780	tolerated(0.72)	benign(0.003)	benign,conflicting_interpretations_of_pathogenicity
18_12096250_G/T	chr18	12096250	G	T	150	0.63	-367.349	19196.5	7.02967	-	-5.77213	2.17705	0.00801702	upstream_gene_variant	MODIFIER	RNU6-324P	ENSG00000200827	snRNA	rs1986751,COSV58409729,COSV58410602	-	-	-
12_10882381_G/A	chr12	10882381	G	A	150	0.246667	334.089	15894.5	7.02227	+	6.34009	2.39253	0.00805021	missense_variant	MODERATE	PRH1	ENSG00000231887	protein_coding	rs61914782,COSV70371861	deleterious_low_confidence(0.02)	benign(0.09)	benign
19_52915167_A/C	chr19	52915167	A	C	150	0.226667	341.612	16620.6	7.02131	+	6.19963	2.33968	0.00805452	intron_variant	MODIFIER	ZNF888	ENSG00000213793	protein_coding	rs4803020	-	-	-
2_240042551_G/C	chr2	240042551	G	C	150	0.1	328.498	15396.1	7.00896	+	6.43577	2.43094	0.00811029	downstream_gene_variant	MODIFIER	OR6B3	ENSG00000178586	protein_coding	rs368876876	-	-	-
16_57679338_C/T	chr16	57679338	C	T	150	0.44	386.646	21346.6	7.00323	+	5.46342	2.0645	0.00813626	intron_variant	MODIFIER	ADGRG3	ENSG00000182885	protein_coding	rs4238795,COSV59650504	-	-	-
11_62998959_A/T	chr11	62998959	A	T	150	0.15	272.834	10639.6	6.99636	+	7.73488	2.92427	0.00816754	synonymous_variant	LOW	SLC22A8	ENSG00000149452	protein_coding	rs2276299,COSV60325283	-	-	-
3_173117335_T/C	chr3	173117335	T	C	150	0.25	321.702	14800.3	6.99257	+	6.55636	2.47939	0.00818488	missense_variant	MODERATE	SPATA16	ENSG00000144962	protein_coding	rs1515442,COSV63528717	deleterious(0.01)	benign(0)	benign
6_4115524_C/T	chr6	4115524	C	T	150	0.266667	380.313	20690.8	6.99045	+	5.54427	2.09697	0.00819459	downstream_gene_variant	MODIFIER	ECI2	ENSG00000198721	protein_coding	rs617790,COSV60985075,COSV60988181	-	-	-
6_4116028_G/A	chr6	4116028	G	A	150	0.266667	380.313	20690.8	6.99045	+	5.54427	2.09697	0.00819459	missense_variant,splice_region_variant	MODERATE	ECI2	ENSG00000198721	protein_coding	rs7166,COSV60985081	deleterious(0.05)	benign(0.017)	-
5_157679960_C/T	chr5	157679960	C	T	150	0.133333	263.038	9899.47	6.98917	+	8.0147	3.03162	0.00820042	synonymous_variant	LOW	C5orf52	ENSG00000187658	protein_coding	rs6892478	-	-	-
7_34811781_C/G	chr7	34811781	C	G	150	0.183333	301.981	13051.3	6.98728	+	6.97924	2.6403	0.00820908	intron_variant,non_coding_transcript_variant	MODIFIER	NPSR1-AS1	ENSG00000197085	lncRNA	rs9655357,COSV62196609	-	-	-
14_20117883_G/C	chr14	20117883	G	C	150	0.47	-392.286	22026.4	6.98654	-	-5.37204	2.03239	0.00821249	missense_variant	MODERATE	OR4K17	ENSG00000176230	protein_coding	rs8005245,COSV59647228,COSV59647561	deleterious(0)	probably_damaging(0.928)	-
12_70920322_C/T	chr12	70920322	C	T	150	0.153333	274.094	10757.9	6.98347	+	7.68514	2.90815	0.0082266	intron_variant	MODIFIER	PTPRR	ENSG00000153233	protein_coding	rs12830783	-	-	-
20_49153924_A/C	chr20	49153924	A	C	150	0.153333	260.615	9727.01	6.98264	+	8.08166	3.05837	0.00823041	intron_variant	MODIFIER	STAU1	ENSG00000124214	protein_coding	rs2273652,COSV61458919	-	-	benign
10_3166365_A/G	chr10	3166365	A	G	150	0.636667	-426.335	26032.7	6.98204	-	-4.93982	1.86948	0.00823316	intron_variant,non_coding_transcript_variant	MODIFIER	PITRM1-AS1	ENSG00000237399	lncRNA	rs12359035	-	-	benign
2_106834133_C/T	chr2	106834133	C	T	150	0.136667	245.781	8652.4	6.98168	+	8.56825	3.24274	0.00823481	upstream_gene_variant	MODIFIER	ST6GAL2	ENSG00000144057	protein_coding	rs3796111,COSV62416641	-	-	-
1_231366499_T/A	chr1	231366499	T	A	150	0.656667	-361.064	18687.8	6.97603	-	-5.8278	2.20648	0.00826088	intron_variant	MODIFIER	EGLN1	ENSG00000135766	protein_coding	rs1435167,COSV64150067	-	-	benign
19_39313914_G/A	chr19	39313914	G	A	150	0.07	192.011	5285.77	6.97497	+	10.9571	4.14883	0.00826576	intron_variant	MODIFIER	LRFN1	ENSG00000128011	protein_coding	rs12979175	-	-	-
19_57231104_G/C	chr19	57231104	G	C	150	0.813333	-353.43	17909.3	6.97473	-	-5.95256	2.25393	0.00826685	5_prime_UTR_variant	MODIFIER	AURKC	ENSG00000105146	protein_coding	rs11084490,COSV57139544	-	-	benign
17_69027614_A/G	chr17	69027614	A	G	150	0.716667	-371.024	19751.1	6.96969	-	-5.6662	2.14627	0.00829017	intron_variant,non_coding_transcript_variant	MODIFIER	ABCA9-AS1	ENSG00000231749	lncRNA	rs6501947,COSV60624440	-	-	-
12_80278284_A/G	chr12	80278284	A	G	150	0.676667	-357.453	18341.2	6.96643	-	-5.87857	2.22724	0.0083053	intron_variant	MODIFIER	OTOGL	ENSG00000165899	protein_coding	rs1376384	-	-	benign
9_113157819_T/C	chr9	113157819	T	C	150	0.526667	370.911	19752.7	6.96488	+	5.66401	2.14618	0.00831249	intron_variant	MODIFIER	SLC31A2	ENSG00000136867	protein_coding	rs4344146,COSV52272635	-	-	-
19_1077937_C/T	chr19	1077937	C	T	150	0.05	178.34	4566.69	6.96462	+	11.7795	4.46354	0.00831372	downstream_gene_variant	MODIFIER	ARHGAP45	ENSG00000180448	protein_coding	rs35964792	-	-	-
3_63995959_C/T	chr3	63995959	C	T	150	0.116667	260.028	9710.25	6.96322	+	8.07737	3.06101	0.00832021	synonymous_variant	LOW	ATXN7	ENSG00000163635	protein_coding	rs3733125,COSV55748277	-	-	likely_benign
22_21216185_A/G	chr22	21216185	A	G	150	0.55	-426.117	26076.7	6.96313	-	-4.92897	1.8679	0.00832064	intron_variant,non_coding_transcript_variant	MODIFIER	GGT2P	ENSG00000133475	transcribed_unprocessed_pseudogene	rs2329684	-	-	-
12_8222185_C/CACG	chr12	8222185	C	CACG	150	0.71	-345.8	17178	6.96112	-	-6.07203	2.30141	0.00832999	downstream_gene_variant	MODIFIER	FAM90A1	ENSG00000171847	protein_coding	rs71265055	-	-	-
15_41501296_A/T	chr15	41501296	A	T	150	0.343333	340.472	16656.8	6.95938	+	6.16552	2.33714	0.00833807	downstream_gene_variant	MODIFIER	LTK	ENSG00000062524	protein_coding	rs1757456	-	-	-
20_34302006_G/GT,GTT	chr20	34302006	G	GT,GTT	150	0.866667	-252.383	9156.2	6.95675	-	-8.3143	3.15226	0.00835035	intron_variant	MODIFIER	AHCY	ENSG00000101444	protein_coding	-	-	-	-
1_160750284_C/T	chr1	160750284	C	T	150	0.13	252.445	9164.85	6.95358	+	8.30848	3.15078	0.00836517	intron_variant	MODIFIER	SLAMF7	ENSG00000026751	protein_coding	rs11581248	-	-	-
15_26716714_T/C	chr15	26716714	T	C	150	0.19	299.37	12897.4	6.94888	+	7.00142	2.65601	0.00838719	intron_variant	MODIFIER	GABRB3	ENSG00000166206	protein_coding	rs17561473	-	-	-
3_187371243_C/A	chr3	187371243	C	A	150	0.38	-352.564	17888.2	6.94878	-	-5.94498	2.25526	0.00838765	missense_variant	MODERATE	RTP4	ENSG00000136514	protein_coding	rs1003995,COSV52018678	deleterious(0.02)	benign(0.22)	-
3_193321808_G/A	chr3	193321808	G	A	150	0.0666667	180.682	4701.02	6.94448	+	11.5932	4.39931	0.00840781	synonymous_variant	LOW	ATP13A5	ENSG00000187527	protein_coding	rs61753889	-	-	-
7_149432738_C/T	chr7	149432738	C	T	150	0.09	223.054	7168.98	6.94008	+	9.38498	3.56247	0.00842855	missense_variant	MODERATE	ZNF777	ENSG00000196453	protein_coding	rs17852167,COSV56096094	tolerated(0.34)	benign(0.003)	-
9_99069713_G/A	chr9	99069713	G	A	150	0.0566667	173.303	4328.02	6.93946	+	12.0781	4.58496	0.00843147	missense_variant	MODERATE	COL15A1	ENSG00000204291	protein_coding	rs10519,CM137968,COSV66642720	tolerated(0.95)	benign(0.001)	-
9_137462051_C/A	chr9	137462051	C	A	150	0.05	177.346	4534.94	6.93537	+	11.7958	4.47914	0.00845078	splice_polypyrimidine_tract_variant,intron_variant	LOW	PNPLA7	ENSG00000130653	protein_coding	rs41307436	-	-	-
18_12099655_T/C	chr18	12099655	T	C	150	0.626667	-367.974	19527.4	6.93411	-	-5.68399	2.15853	0.00845669	downstream_gene_variant	MODIFIER	SDHDP1	ENSG00000267162	processed_pseudogene	rs6505715,COSV58410934	-	-	-
16_10769107_A/G	chr16	10769107	A	G	150	0.22	299.763	12962	6.93241	+	6.97569	2.64938	0.00846474	3_prime_UTR_variant	MODIFIER	TVP23A	ENSG00000166676	protein_coding	rs11716,COSV51592962	-	-	-
5_169604214_G/T	chr5	169604214	G	T	150	0.7	374.052	20208.4	6.9236	+	5.58316	2.12185	0.00850658	3_prime_UTR_variant	MODIFIER	SPDL1	ENSG00000040275	protein_coding	rs2042248	-	-	-
22_36767285_C/T	chr22	36767285	C	T	150	0.773333	356.427	18352.5	6.92223	+	5.85807	2.22655	0.0085131	intron_variant	MODIFIER	IFT27	ENSG00000100360	protein_coding	rs1048012	-	-	benign
22_36772400_A/G	chr22	36772400	A	G	150	0.773333	356.427	18352.5	6.92223	+	5.85807	2.22655	0.0085131	intron_variant	MODIFIER	IFT27	ENSG00000100360	protein_coding	rs4821522	-	-	-
22_36772594_A/G	chr22	36772594	A	G	150	0.773333	356.427	18352.5	6.92223	+	5.85807	2.22655	0.0085131	intron_variant	MODIFIER	IFT27	ENSG00000100360	protein_coding	rs4821523	-	-	-
22_36772681_C/T	chr22	36772681	C	T	150	0.773333	356.427	18352.5	6.92223	+	5.85807	2.22655	0.0085131	intron_variant	MODIFIER	IFT27	ENSG00000100360	protein_coding	rs4821524	-	-	-
11_3093870_C/T	chr11	3093870	C	T	150	0.126667	243.269	8549.83	6.92176	+	8.58242	3.26213	0.00851533	intron_variant	MODIFIER	OSBPL5	ENSG00000021762	protein_coding	rs113189224	-	-	-
12_124950034_C/T	chr12	124950034	C	T	150	0.616667	-401.236	23292.1	6.91181	-	-5.19603	1.9764	0.00856285	missense_variant	MODERATE	DHX37	ENSG00000150990	protein_coding	rs4447263,COSV58132345	tolerated(0.6)	benign(0.003)	benign
10_12089219_C/T	chr10	12089219	C	T	150	0.113333	239.241	8288.47	6.90551	+	8.70644	3.31316	0.00859306	synonymous_variant	LOW	DHTKD1	ENSG00000181192	protein_coding	rs3740016,COSV53802420	-	-	benign
10_12117669_G/A	chr10	12117669	G	A	150	0.113333	239.241	8288.47	6.90551	+	8.70644	3.31316	0.00859306	upstream_gene_variant	MODIFIER	RNU6-88P	ENSG00000272507	snRNA	rs12416681,COSV53802425	-	-	benign
11_105008931_T/A	chr11	105008931	T	A	150	0.0533333	193.717	5436.81	6.90229	+	10.7474	4.0908	0.00860855	intron_variant	MODIFIER	CASP5	ENSG00000137757	protein_coding	rs45483102	-	-	-
2_26455172_G/T	chr2	26455172	G	T	150	0.0533333	171.725	4272.55	6.90212	+	12.1235	4.61463	0.00860936	downstream_gene_variant	MODIFIER	OTOF	ENSG00000115155	protein_coding	rs3172008,COSV55513328	-	-	benign
19_8896073_C/T	chr19	8896073	C	T	150	0.25	329.567	15740.9	6.90013	+	6.31529	2.40417	0.00861896	missense_variant	MODERATE	MUC16	ENSG00000181143	protein_coding	rs75444444,COSV66692038	tolerated_low_confidence(0.22)	possibly_damaging(0.539)	-
10_133186644_T/C	chr10	133186644	T	C	150	0.47	387.106	21723.1	6.89826	+	5.37513	2.04654	0.00862799	synonymous_variant	LOW	KNDC1	ENSG00000171798	protein_coding	rs3810965,COSV58830530	-	-	-
10_133186655_A/G	chr10	133186655	A	G	150	0.47	387.106	21723.1	6.89826	+	5.37513	2.04654	0.00862799	missense_variant	MODERATE	KNDC1	ENSG00000171798	protein_coding	rs3810964,COSV58832499	tolerated(0.82)	benign(0)	-
19_2389874_G/C	chr19	2389874	G	C	150	0.686667	-335.826	16360.9	6.89322	-	-6.19138	2.35818	0.00865233	missense_variant	MODERATE	TMPRSS9	ENSG00000178297	protein_coding	rs891174,COSV60226439	tolerated_low_confidence(0.32)	benign(0)	-
19_2389956_G/A	chr19	2389956	G	A	150	0.686667	-335.826	16360.9	6.89322	-	-6.19138	2.35818	0.00865233	intron_variant	MODIFIER	TMPRSS9	ENSG00000178297	protein_coding	rs891175,COSV60226445	-	-	-
19_2389960_T/A	chr19	2389960	T	A	150	0.686667	-335.826	16360.9	6.89322	-	-6.19138	2.35818	0.00865233	intron_variant	MODIFIER	TMPRSS9	ENSG00000178297	protein_coding	rs891176,COSV60226452	-	-	-
6_1611782_A/ACGG	chr6	1611782	A	ACGG	150	0.213333	299.314	13007.3	6.88758	+	6.94096	2.64476	0.00867967	downstream_gene_variant	MODIFIER	FOXCUT	ENSG00000280916	lncRNA	rs398123612	-	-	-
5_755947_G/A	chr5	755947	G	A	150	0.44	-330.972	15907	6.88644	-	-6.276	2.39159	0.00868523	intron_variant	MODIFIER	ZDHHC11B	ENSG00000206077	protein_coding	rs3749614,COSV66977997	-	-	-
5_169594606_C/T	chr5	169594606	C	T	150	0.703333	367.84	19652.3	6.88502	+	5.64581	2.15166	0.00869213	downstream_gene_variant	MODIFIER	SPDL1	ENSG00000040275	protein_coding	rs4493692	-	-	-
5_169601477_T/C	chr5	169601477	T	C	150	0.703333	367.84	19652.3	6.88502	+	5.64581	2.15166	0.00869213	downstream_gene_variant	MODIFIER	SPDL1	ENSG00000040275	protein_coding	rs3797713	-	-	benign
5_169604146_T/C	chr5	169604146	T	C	150	0.703333	367.84	19652.3	6.88502	+	5.64581	2.15166	0.00869213	missense_variant	MODERATE	SPDL1	ENSG00000040275	protein_coding	rs3777084	tolerated(0.74)	benign(0)	-
3_67374708_A/G	chr3	67374708	A	G	150	0.12	258.767	9729.13	6.88249	+	8.02261	3.05804	0.00870444	downstream_gene_variant	MODIFIER	SUCLG2	ENSG00000172340	protein_coding	rs11715724	-	-	-
11_379841_G/GCC,GC	chr11	379841	G	GCC,GC	150	0.0633333	184.622	4955.12	6.87881	+	11.2385	4.28502	0.00872235	intron_variant	MODIFIER	B4GALNT4	ENSG00000182272	protein_coding	-	-	-	-
19_15628274_T/C	chr19	15628274	T	C	150	0.77	-324.438	15324.7	6.86867	-	-6.38588	2.4366	0.00877201	upstream_gene_variant	MODIFIER	CYP4F8	ENSG00000186526	protein_coding	rs4239613,COSV57855869	-	-	-
19_15628505_T/C	chr19	15628505	T	C	150	0.77	-324.438	15324.7	6.86867	-	-6.38588	2.4366	0.00877201	intron_variant	MODIFIER	CYP4F8	ENSG00000186526	protein_coding	rs2056821,COSV57854342	-	-	-
19_15628787_A/C	chr19	15628787	A	C	150	0.77	-324.438	15324.7	6.86867	-	-6.38588	2.4366	0.00877201	synonymous_variant	LOW	CYP4F8	ENSG00000186526	protein_coding	rs2056822	-	-	-
19_15629182_T/C	chr19	15629182	T	C	150	0.77	-324.438	15324.7	6.86867	-	-6.38588	2.4366	0.00877201	intron_variant	MODIFIER	CYP4F8	ENSG00000186526	protein_coding	rs2239366,COSV57854911	-	-	-
19_36026753_C/T	chr19	36026753	C	T	150	0.543333	381.718	21225.1	6.86492	+	5.42467	2.07041	0.00879042	downstream_gene_variant	MODIFIER	CLIP3	ENSG00000105270	protein_coding	rs10418015,COSV62112014	-	-	-
9_98362866_C/T	chr9	98362866	C	T	150	0.196667	297.388	12894.6	6.85862	+	6.95655	2.65629	0.00882146	intron_variant	MODIFIER	GABBR2	ENSG00000136928	protein_coding	rs514993,COSV52293764	-	-	benign
15_100109043_G/A	chr15	100109043	G	A	150	0.07	190.616	5297.84	6.85839	+	10.8528	4.14411	0.00882259	synonymous_variant	LOW	ADAMTS17	ENSG00000140470	protein_coding	rs61752832	-	-	benign
3_122556141_TAAAAAAAAAAAAAA/TAAA,TAAAAAAAAAAAAAAAAAAAAAAAA,TAAAAAAAAAAAAAAAAAAAAAAA,TAAAAAAAAAAAAAAAAAAAAA,TAAAAAAAAAAAAAAAAA,TAA,TAAAA,TAAAAAAAAAAAAAAAAAAAAAAAAA,TAAAAAAAAAAAAAAAAAAAAAA,TAAAAAAAAAAAAAAAA,TAAAAAAAAAAAAAAAAAAAA,TAAAAAAAAAAAAAAAAAAAAAAAAAAA,TAAAAAAAAAAAAA,TAAAAAAAAAAAAAAAAAAAAAAAAAA,TAAAAAAAAAAAAAAAAAAA,TA,TAAAAAAAAAAAAAAA,TAAAAAAAAAAAAAAAAAAAAAAAAAAAA,TAAAAAAAAAAAAAAAAAAAAAAAAAAAA…	chr3	122556141	TAAAAAAAAAAAAAA	TAAA,TAAAAAAAAAAAAAAAAAAAAAAAA,TAAAAAAAAAAAAAAAAAAAAAAA,TAAAAAAAAAAAAAAAAAAAAA,TAAAAAAAAAAAAAAAAA,TAA,TAAAA,TAAAAAAAAAAAAAAAAAAAAAAAAA,TAAAAAAAAAAAAAAAAAAAAAA,TAAAAAAAAAAAAAAAA,TAAAAAAAAAAAAAAAAAAAA,TAAAAAAAAAAAAAAAAAAAAAAAAAAA,TAAAAAAAAAAAAA,TAAAAAAAAAAAAAAAAAAAAAAAAAA,TAAAAAAAAAAAAAAAAAAA,TA,TAAAAAAAAAAAAAAA,TAAAAAAAAAAAAAAAAAAAAAAAAAAAA,TAAAAAAAAAAAAAAAAAAAAAAAAAAAAAAAAA,TAAAAAAAAAAAAAAAAAA,T,…	150	0.07	211.881	6548.6	6.85545	+	9.75942	3.7274	0.00883714	NA	NA	NA	NA	NA	NA	NA	NA	NA
17_13496836_G/A	chr17	13496836	G	A	150	0.0933333	217.148	6880.83	6.85287	+	9.5191	3.6363	0.0088499	intron_variant	MODIFIER	HS3ST3A1	ENSG00000153976	protein_coding	rs8080565	-	-	-
4_190026761_C/T	chr4	190026761	C	T	150	0.563333	-373.281	20336.2	6.85177	-	-5.53665	2.11517	0.00885533	synonymous_variant	LOW	FRG2	ENSG00000205097	protein_coding	rs782288323,COSV66460192	-	-	-
15_34528150_ACCCCACCCC/A	chr15	34528150	ACCCCACCCC	A	150	0.583333	462.146	31199.1	6.84567	+	4.46804	1.70769	0.00888564	NA	NA	NA	NA	NA	NA	NA	NA	NA
12_123783156_T/C	chr12	123783156	T	C	150	0.61	365.373	19525.8	6.83698	+	5.64427	2.15862	0.00892897	synonymous_variant	LOW	DNAH10	ENSG00000197653	protein_coding	rs11057355	-	-	benign
12_57092495_G/A	chr12	57092495	G	A	150	0.0566667	185.424	5032.59	6.83188	+	11.1136	4.25191	0.00895452	downstream_gene_variant	MODIFIER	STAT6	ENSG00000166888	protein_coding	rs1057290	-	-	-
17_76387394_T/C	chr17	76387394	T	C	150	0.153333	289.437	12277	6.82363	+	7.11117	2.72228	0.00899597	downstream_gene_variant	MODIFIER	UBE2O	ENSG00000175931	protein_coding	rs3744037,COSV60063227,COSV60066867	-	-	-
20_32155193_G/T	chr20	32155193	G	T	150	0.146667	277.092	11273.8	6.81046	+	7.41367	2.84083	0.00906254	splice_region_variant,intron_variant	LOW	TM9SF4	ENSG00000101337	protein_coding	rs1205843	-	-	-
16_15778752_A/G	chr16	15778752	A	G	150	0.25	332.868	16272.7	6.80901	+	6.1701	2.36456	0.00906991	intron_variant	MODIFIER	MYH11	ENSG00000133392	protein_coding	rs2075514,COSV55541857	-	-	benign
8_27242497_G/A	chr8	27242497	G	A	150	0.106667	222.389	7265.71	6.80686	+	9.2324	3.53868	0.00908084	splice_region_variant,splice_polypyrimidine_tract_variant,intron_variant	LOW	STMN4	ENSG00000015592	protein_coding	rs3739213	-	-	-
11_380461_T/TC	chr11	380461	T	TC	150	0.0633333	183.848	4967.41	6.80434	+	11.1637	4.27972	0.00909368	intron_variant	MODIFIER	B4GALNT4	ENSG00000182272	protein_coding	rs111901818	-	-	-
1_43605550_G/A	chr1	43605550	G	A	150	0.74	-308.998	14036.9	6.80206	-	-6.63995	2.54592	0.00910529	synonymous_variant	LOW	PTPRF	ENSG00000142949	protein_coding	rs631248	-	-	-
11_72722151_CAGAGAGAGAG/CAGAGAGAG,CAGAGAG,CAGAGAGAGAGAG,C	chr11	72722151	CAGAGAGAGAG	CAGAGAGAG,CAGAGAG,CAGAGAGAGAGAG,C	150	0.106667	228.668	7693.98	6.79609	+	8.96467	3.43878	0.00913578	NA	NA	NA	NA	NA	NA	NA	NA	NA
6_32584357_T/G	chr6	32584357	T	G	150	0.08	215.931	6862.73	6.7941	+	9.49069	3.64109	0.00914598	missense_variant	MODERATE	HLA-DRB1	ENSG00000196126	protein_coding	rs1136756,COSV63515882	deleterious(0.04)	probably_damaging(0.937)	-
1_227967548_C/A	chr1	227967548	C	A	150	0.0633333	191.308	5398.1	6.77995	+	10.6899	4.10544	0.00921876	intergenic_variant	MODIFIER	-	-	-	rs72472996	-	-	-
3_194653103_T/C	chr3	194653103	T	C	150	0.643333	-350.961	18173.9	6.7775	-	-5.82493	2.23746	0.0092314	upstream_gene_variant	MODIFIER	LSG1	ENSG00000041802	protein_coding	rs1675953	-	-	-
3_194653104_G/A	chr3	194653104	G	A	150	0.643333	-350.961	18173.9	6.7775	-	-5.82493	2.23746	0.0092314	upstream_gene_variant	MODIFIER	LSG1	ENSG00000041802	protein_coding	rs1705991	-	-	-
3_194670140_G/GA	chr3	194670140	G	GA	150	0.643333	-350.961	18173.9	6.7775	-	-5.82493	2.23746	0.0092314	splice_region_variant,splice_polypyrimidine_tract_variant,intron_variant	LOW	LSG1	ENSG00000041802	protein_coding	rs36028600	-	-	-
10_26704668_AT/A	chr10	26704668	AT	A	150	0.32	351.67	18254.9	6.77473	+	5.8108	2.23249	0.00924575	NA	NA	NA	NA	NA	NA	NA	NA	NA
1_151707487_C/T	chr1	151707487	C	T	150	0.243333	317.695	14901.6	6.77309	+	6.43067	2.47094	0.00925426	upstream_gene_variant	MODIFIER	RIIAD1	ENSG00000178796	protein_coding	rs2280473,COSV51885503	-	-	-
11_381072_C/T	chr11	381072	C	T	150	0.06	179.158	4739.45	6.77245	+	11.4022	4.38143	0.00925755	intron_variant	MODIFIER	B4GALNT4	ENSG00000182272	protein_coding	rs79979374	-	-	-
11_381073_G/C	chr11	381073	G	C	150	0.06	179.158	4739.45	6.77245	+	11.4022	4.38143	0.00925755	intron_variant	MODIFIER	B4GALNT4	ENSG00000182272	protein_coding	rs79255845	-	-	-
11_381147_G/A	chr11	381147	G	A	150	0.06	179.158	4739.45	6.77245	+	11.4022	4.38143	0.00925755	intron_variant	MODIFIER	B4GALNT4	ENSG00000182272	protein_coding	rs61876285	-	-	-
11_117207940_T/C	chr11	117207940	T	C	150	0.183333	331.313	16210.1	6.77162	+	6.16501	2.36912	0.00926188	downstream_gene_variant	MODIFIER	TAGLN	ENSG00000149591	protein_coding	rs11486258,COSV54063376	-	-	-
1_197328410_A/T	chr1	197328410	A	T	150	0.44	370.856	20314.9	6.7701	+	5.50644	2.11628	0.00926974	splice_polypyrimidine_tract_variant,intron_variant	LOW	CRB1	ENSG00000134376	protein_coding	rs12042179,COSV66338927	-	-	benign
2_29232401_A/G	chr2	29232401	A	G	150	0.733333	-333.254	16408.7	6.76824	-	-6.12606	2.35474	0.00927942	synonymous_variant	LOW	ALK	ENSG00000171094	protein_coding	rs2256740,COSV66555763	-	-	benign
10_122454735_G/A	chr10	122454735	G	A	150	0.126667	264.613	10345.9	6.7679	+	7.71476	2.96548	0.00928122	upstream_gene_variant	MODIFIER	HTRA1	ENSG00000166033	protein_coding	rs10490923,COSV73306987	-	-	benign
11_3093077_G/C	chr11	3093077	G	C	150	0.133333	242.619	8702.51	6.76404	+	8.40932	3.23339	0.00930127	intron_variant	MODIFIER	OSBPL5	ENSG00000021762	protein_coding	rs12362578	-	-	-
7_100959720_A/T	chr7	100959720	A	T	150	0.346667	-207.48	6368.5	6.75948	-	-9.82694	3.77974	0.00932507	synonymous_variant	LOW	MUC3A	ENSG00000169894	protein_coding	rs77242346,COSV60214752	-	-	-
9_99222654_C/G	chr9	99222654	C	G	150	0.293333	325.568	15681.6	6.75917	+	6.26227	2.40871	0.00932674	intron_variant	MODIFIER	SEC61B	ENSG00000106803	protein_coding	rs170623,COSV53059949	-	-	benign
21_37083299_A/G	chr21	37083299	A	G	150	0.0533333	168.544	4203.66	6.75774	+	12.0939	4.65229	0.00933419	upstream_gene_variant	MODIFIER	TTC3	ENSG00000182670	protein_coding	rs62223591	-	-	-
21_45265677_C/G	chr21	45265677	C	G	150	0.386667	-359.923	19173.7	6.75638	-	-5.66219	2.17835	0.00934132	3_prime_UTR_variant	MODIFIER	POFUT2	ENSG00000186866	protein_coding	rs1006887,COSV57957681	-	-	-
12_41552737_G/A	chr12	41552737	G	A	150	0.163333	283.982	11938.5	6.7551	+	7.17498	2.76061	0.00934802	missense_variant	MODERATE	PDZRN4	ENSG00000165966	protein_coding	rs285584,COSV54194883	deleterious(0.02)	probably_damaging(0.916)	-
2_115753241_G/C	chr2	115753241	G	C	150	0.593333	-367.257	19972.3	6.75324	-	-5.54654	2.13435	0.00935776	missense_variant	MODERATE	DPP10	ENSG00000175497	protein_coding	rs2053724,COSV59673831	tolerated(0.26)	benign(0.001)	-
16_88700637_C/T	chr16	88700637	C	T	150	0.27	-315.838	14777.7	6.75027	-	-6.4467	2.48129	0.00937335	intron_variant	MODIFIER	RNF166	ENSG00000158717	protein_coding	rs11649186	-	-	-
16_88700882_C/T	chr16	88700882	C	T	150	0.27	-315.838	14777.7	6.75027	-	-6.4467	2.48129	0.00937335	intron_variant	MODIFIER	RNF166	ENSG00000158717	protein_coding	rs11640063	-	-	-
3_67375541_T/C	chr3	67375541	T	C	150	0.116667	253.429	9516.81	6.74869	+	8.03238	3.09196	0.00938165	3_prime_UTR_variant	MODIFIER	SUCLG2	ENSG00000172340	protein_coding	rs3206428	-	-	-
3_67375556_G/A	chr3	67375556	G	A	150	0.116667	253.429	9516.81	6.74869	+	8.03238	3.09196	0.00938165	3_prime_UTR_variant	MODIFIER	SUCLG2	ENSG00000172340	protein_coding	rs3206427	-	-	-
9_35352134_A/T	chr9	35352134	A	T	150	0.176667	302.221	13534.2	6.74863	+	6.73552	2.59277	0.00938197	intron_variant	MODIFIER	UNC13B	ENSG00000198722	protein_coding	rs62617831	-	-	-
5_132385482_A/G	chr5	132385482	A	G	150	0.423333	413.548	25355.6	6.74493	+	4.91962	1.89428	0.00940145	intron_variant	MODIFIER	SLC22A5	ENSG00000197375	protein_coding	rs274558,COSV55373003	-	-	benign
5_132385512_T/C	chr5	132385512	T	C	150	0.423333	413.548	25355.6	6.74493	+	4.91962	1.89428	0.00940145	intron_variant	MODIFIER	SLC22A5	ENSG00000197375	protein_coding	rs274557,COSV55372528	-	-	benign
5_179577159_CTTTTTT/CTTTT,CTTTTTTTTT,CTTTTTTT,CTTTTT,CTTT,CT,CTTTTTTTTTTT,CTTTTTTTT,CTT,CTTTTTTTTTT,CTTTTTTTTTTTT,CTTTTTTTTTTTTTT,C	chr5	179577159	CTTTTTT	CTTTT,CTTTTTTTTT,CTTTTTTT,CTTTTT,CTTT,CT,CTTTTTTTTTTT,CTTTTTTTT,CTT,CTTTTTTTTTT,CTTTTTTTTTTTT,CTTTTTTTTTTTTTT,C	150	0.0766667	250.08	9280.67	6.73876	+	8.12794	3.13105	0.00943404	NA	NA	NA	NA	NA	NA	NA	NA	NA
4_105938392_G/C	chr4	105938392	G	C	150	0.283333	352.749	18466.5	6.73824	+	5.76184	2.21967	0.00943678	missense_variant	MODERATE	NPNT	ENSG00000168743	protein_coding	rs35132891,COSV59753878	deleterious(0.01)	probably_damaging(0.93)	-
1_160824707_C/T	chr1	160824707	C	T	150	0.47	-372.883	20651.7	6.73269	-	-5.44624	2.09895	0.00946616	intron_variant	MODIFIER	LY9	ENSG00000122224	protein_coding	rs504848	-	-	-
3_93874275_T/C	chr3	93874275	T	C	150	0.366667	-353.52	18582	6.72568	-	-5.73855	2.21276	0.00950346	3_prime_UTR_variant	MODIFIER	PROS1	ENSG00000184500	protein_coding	rs6123,CM994426,COSV67775574	-	-	benign
8_120285917_G/C	chr8	120285917	G	C	150	0.163333	281.924	11820.3	6.72411	+	7.1942	2.77438	0.00951182	missense_variant	MODERATE	COL14A1	ENSG00000187955	protein_coding	rs17833992,COSV52854655	deleterious(0.01)	benign(0.01)	-
12_50987935_C/T	chr12	50987935	C	T	150	0.196667	298.757	13279.8	6.7212	+	6.78592	2.61749	0.00952735	3_prime_UTR_variant	MODIFIER	SLC11A2	ENSG00000110911	protein_coding	rs224446	-	-	benign
12_50999333_C/T	chr12	50999333	C	T	150	0.196667	298.757	13279.8	6.7212	+	6.78592	2.61749	0.00952735	intron_variant	MODIFIER	SLC11A2	ENSG00000110911	protein_coding	rs224454,COSV50371028	-	-	benign
16_69321060_A/G	chr16	69321060	A	G	150	0.32	357.89	19057	6.72115	+	5.66467	2.18501	0.0095276	synonymous_variant	LOW	VPS4A	ENSG00000132612	protein_coding	rs1127231,COSV54750156	-	-	-
7_6416688_G/C	chr7	6416688	G	C	150	0.0566667	169.444	4271.8	6.72112	+	11.9645	4.61503	0.00952777	missense_variant	MODERATE	DAGLB	ENSG00000164535	protein_coding	rs1055430	deleterious(0)	possibly_damaging(0.847)	-
18_37270883_G/A	chr18	37270883	G	A	150	0.343333	347.72	17991	6.72051	+	5.82979	2.24881	0.00953103	downstream_gene_variant	MODIFIER	CELF4	ENSG00000101489	protein_coding	rs1443638,COSV58461035	-	-	-
1_25420739_G/C	chr1	25420739	G	C	150	0.536667	398.763	23661.5	6.72029	+	5.08338	1.96091	0.00953223	intron_variant	MODIFIER	RHCE	ENSG00000188672	protein_coding	rs586178,CM011810,COSV53798298	-	-	benign
19_7967796_C/T	chr19	7967796	C	T	150	0.26	334.568	16661.7	6.71814	+	6.05682	2.33679	0.00954372	intron_variant	MODIFIER	ELAVL1	ENSG00000066044	protein_coding	rs1077340,COSV60966054	-	-	benign
2_65311953_A/G	chr2	65311953	A	G	150	0.166667	307.677	14093.2	6.71706	+	6.58513	2.54083	0.00954951	3_prime_UTR_variant	MODIFIER	SPRED2	ENSG00000198369	protein_coding	rs14294	-	-	-
2_65312462_G/A	chr2	65312462	G	A	150	0.166667	307.677	14093.2	6.71706	+	6.58513	2.54083	0.00954951	3_prime_UTR_variant	MODIFIER	SPRED2	ENSG00000198369	protein_coding	rs11548392	-	-	-
16_11758498_A/C	chr16	11758498	A	C	150	0.363333	372.941	20711.2	6.71542	+	5.43142	2.09593	0.0095583	5_prime_UTR_variant	MODIFIER	ZC3H7A	ENSG00000122299	protein_coding	rs8743,COSV63268503	-	-	-
2_161235325_T/C	chr2	161235325	T	C	150	0.453333	-366.995	20069.5	6.71094	-	-5.51574	2.12918	0.00958232	downstream_gene_variant	MODIFIER	TANK	ENSG00000136560	protein_coding	rs3754970	-	-	-
19_8965061_T/C	chr19	8965061	T	C	150	0.406667	345.73	17813.2	6.71012	+	5.85429	2.26	0.00958672	synonymous_variant	LOW	MUC16	ENSG00000181143	protein_coding	rs2547071,COSV67451016	-	-	-
16_1210636_G/A	chr16	1210636	G	A	150	0.0666667	196.207	5737.55	6.70971	+	10.315	3.98214	0.00958895	synonymous_variant	LOW	CACNA1H	ENSG00000196557	protein_coding	rs28365124	-	-	benign
1_62274393_A/G	chr1	62274393	A	G	150	0.46	-399.924	23844.8	6.70751	-	-5.059	1.95337	0.00960078	intron_variant	MODIFIER	KANK4	ENSG00000132854	protein_coding	rs12127930,COSV105915634,COSV62986848	-	-	benign
20_57958791_C/T	chr20	57958791	C	T	150	0.0966667	236.503	8340.33	6.70642	+	8.55331	3.30285	0.00960662	non_coding_transcript_exon_variant	MODIFIER	-	ENSG00000203971	lncRNA	rs35554268	-	-	-
17_76015640_C/A	chr17	76015640	C	A	150	0.36	361.513	19488.6	6.70603	+	5.59528	2.16067	0.00960876	splice_polypyrimidine_tract_variant,intron_variant	LOW	EVPL	ENSG00000167880	protein_coding	rs2665970,COSV56911869	-	-	-
9_3490293_A/AT	chr9	3490293	A	AT	150	0.07	188.187	5282	6.70475	+	10.7466	4.15031	0.00961563	upstream_gene_variant	MODIFIER	RFX3	ENSG00000080298	protein_coding	rs75418566	-	-	-
8_94940249_A/G	chr8	94940249	A	G	150	0.73	-316.015	14900	6.70242	-	-6.3974	2.47108	0.00962822	intron_variant	MODIFIER	TP53INP1	ENSG00000164938	protein_coding	rs2956210,COSV61333370	-	-	-
3_130592554_C/T	chr3	130592554	C	T	150	0.0866667	205.128	6280.58	6.6996	+	9.85155	3.8061	0.00964347	missense_variant	MODERATE	COL6A6	ENSG00000206384	protein_coding	rs73868925,COSV62020694	tolerated(0.61)	benign(0.007)	-
7_102253703_G/A	chr7	102253703	G	A	150	0.08	203.383	6176.45	6.69716	+	9.93244	3.83805	0.00965667	3_prime_UTR_variant	MODIFIER	CUX1	ENSG00000257923	protein_coding	rs35652575	-	-	-
22_43227347_G/A	chr22	43227347	G	A	150	0.56	352.397	18544.4	6.69654	+	5.7319	2.215	0.00966003	intron_variant	MODIFIER	SCUBE1	ENSG00000159307	protein_coding	rs129414,COSV62616641	-	-	-
17_50531356_T/C	chr17	50531356	T	C	150	0.753333	-325.603	15843	6.69174	-	-6.19913	2.39641	0.00968604	downstream_gene_variant	MODIFIER	MYCBPAP	ENSG00000136449	protein_coding	rs1064055,COSV52138867	-	-	-
17_50532911_G/C	chr17	50532911	G	C	150	0.753333	-325.603	15843	6.69174	-	-6.19913	2.39641	0.00968604	downstream_gene_variant	MODIFIER	MYCBPAP	ENSG00000136449	protein_coding	rs755046,COSV52137381	-	-	-
12_131979805_C/T	chr12	131979805	C	T	150	0.0566667	184.201	5070.54	6.69157	+	10.9576	4.23597	0.00968698	intron_variant	MODIFIER	EP400	ENSG00000183495	protein_coding	rs7970377,COSV104635757	-	-	-
4_1719030_A/G	chr4	1719030	A	G	150	0.766667	-301.151	13554.7	6.69085	-	-6.70157	2.59081	0.0096909	intron_variant	MODIFIER	TMEM129	ENSG00000168936	protein_coding	rs798754	-	-	-
4_1719097_A/G	chr4	1719097	A	G	150	0.766667	-301.151	13554.7	6.69085	-	-6.70157	2.59081	0.0096909	intron_variant	MODIFIER	TMEM129	ENSG00000168936	protein_coding	rs798755,COSV57558930	-	-	-
4_1735858_T/C	chr4	1735858	T	C	150	0.766667	-301.151	13554.7	6.69085	-	-6.70157	2.59081	0.0096909	intron_variant	MODIFIER	TACC3	ENSG00000013810	protein_coding	rs11729657,COSV57603559	-	-	-
19_2994905_T/C	chr19	2994905	T	C	150	0.203333	296.882	13182.2	6.68618	+	6.79321	2.62716	0.00971632	synonymous_variant	LOW	TLE6	ENSG00000104953	protein_coding	rs34831575,COSV53578910	-	-	-
19_2994923_G/A	chr19	2994923	G	A	150	0.203333	296.882	13182.2	6.68618	+	6.79321	2.62716	0.00971632	synonymous_variant	LOW	TLE6	ENSG00000104953	protein_coding	rs34551565,COSV99504583	-	-	-
5_80654693_A/G	chr5	80654693	A	G	150	0.663333	-363.908	19829.4	6.67842	-	-5.53557	2.14203	0.00975872	5_prime_UTR_variant	MODIFIER	MSH3	ENSG00000113318	protein_coding	rs1105524,COSV54143681	-	-	benign
17_31434012_G/A	chr17	31434012	G	A	150	0.123333	245.875	9055.77	6.67583	+	8.18974	3.1697	0.0097729	intron_variant	MODIFIER	RAB11FIP4	ENSG00000131242	protein_coding	rs36082230	-	-	-
19_52915345_C/G	chr19	52915345	C	G	150	0.22	312.204	14604.9	6.6739	+	6.44794	2.49592	0.00978349	intron_variant	MODIFIER	ZNF888	ENSG00000213793	protein_coding	rs4803022,COSV71871084,COSV71871122	-	-	-
4_168395930_C/A	chr4	168395930	C	A	150	0.543333	408.206	24969.9	6.67333	+	4.93109	1.90885	0.00978662	downstream_gene_variant	MODIFIER	DDX60L	ENSG00000181381	protein_coding	rs1826028,COSV52708822	-	-	-
2_29143780_C/T	chr2	29143780	C	T	150	0.0566667	172.716	4470.19	6.67328	+	11.6543	4.51146	0.00978686	synonymous_variant	LOW	CLIP4	ENSG00000115295	protein_coding	rs35024908,COSV60753289	-	-	-
22_50582239_C/A	chr22	50582239	C	A	150	0.58	-390.644	22884	6.66853	-	-5.14907	1.99395	0.00981302	upstream_gene_variant	MODIFIER	CPT1B	ENSG00000205560	protein_coding	rs86337	-	-	benign
3_15645269_T/C	chr3	15645269	T	C	150	0.0633333	171.77	4425.75	6.66668	+	11.7069	4.53405	0.00982322	downstream_gene_variant	MODIFIER	BTD	ENSG00000169814	protein_coding	rs3817641,COSV57728475	-	-	benign
6_7368684_A/G	chr6	7368684	A	G	150	0.4	-386.792	22456.2	6.66222	-	-5.19543	2.01285	0.00984782	intron_variant	MODIFIER	CAGE1	ENSG00000164304	protein_coding	rs1324502,COSV57076906	-	-	-
17_79796038_T/C	chr17	79796038	T	C	150	0.09	226.101	7680.36	6.65616	+	8.87976	3.44183	0.00988139	intron_variant	MODIFIER	CBX8	ENSG00000141570	protein_coding	rs11651828,COSV53936660	-	-	-
21_44550835_C/T	chr21	44550835	C	T	150	0.163333	273.712	11257.4	6.65505	+	7.33394	2.8429	0.00988753	intron_variant	MODIFIER	TSPEAR	ENSG00000175894	protein_coding	rs233238,COSV59952473	-	-	-
21_44550876_ACTTGCAGCAGACAGG/A	chr21	44550876	ACTTGCAGCAGACAGG	A	150	0.163333	273.712	11257.4	6.65505	+	7.33394	2.8429	0.00988753	NA	NA	NA	NA	NA	NA	NA	NA	NA
21_44551110_C/G	chr21	44551110	C	G	150	0.163333	273.712	11257.4	6.65505	+	7.33394	2.8429	0.00988753	intron_variant	MODIFIER	TSPEAR	ENSG00000175894	protein_coding	rs233239,COSV59952481,COSV59952720	-	-	-
21_44551135_C/G	chr21	44551135	C	G	150	0.163333	273.712	11257.4	6.65505	+	7.33394	2.8429	0.00988753	intron_variant	MODIFIER	TSPEAR	ENSG00000175894	protein_coding	rs478947,COSV59955650	-	-	-
21_44551140_G/T	chr21	44551140	G	T	150	0.163333	273.712	11257.4	6.65505	+	7.33394	2.8429	0.00988753	intron_variant	MODIFIER	TSPEAR	ENSG00000175894	protein_coding	rs478967,COSV59952487	-	-	-
21_44551416_T/C	chr21	44551416	T	C	150	0.163333	273.712	11257.4	6.65505	+	7.33394	2.8429	0.00988753	intron_variant	MODIFIER	TSPEAR	ENSG00000175894	protein_coding	rs233240,COSV59951150	-	-	-
2_113756521_A/C	chr2	113756521	A	C	150	0.5	362.236	19721.3	6.65348	+	5.54035	2.14789	0.00989621	5_prime_UTR_variant	MODIFIER	SLC35F5	ENSG00000115084	protein_coding	rs7592689	-	-	-
19_2833804_A/G	chr19	2833804	A	G	150	0.183333	296.021	13177.3	6.64993	+	6.77603	2.62764	0.00991598	3_prime_UTR_variant	MODIFIER	ZNF554	ENSG00000172006	protein_coding	rs867168,COSV57884614	-	-	-
19_2833866_G/A	chr19	2833866	G	A	150	0.183333	296.021	13177.3	6.64993	+	6.77603	2.62764	0.00991598	3_prime_UTR_variant	MODIFIER	ZNF554	ENSG00000172006	protein_coding	rs867169,COSV57884483	-	-	-
11_57712252_A/AC,ACC,ACCC	chr11	57712252	A	AC,ACC,ACCC	150	0.14	251.175	9487.81	6.64949	+	7.9853	3.09669	0.00991843	upstream_gene_variant	MODIFIER	TMX2	ENSG00000213593	protein_coding	COSV53553950	-	-	-
10_21146411_ACACT/A	chr10	21146411	ACACT	A	150	0.236667	314.875	14919.8	6.64529	+	6.36584	2.46944	0.00994184	NA	NA	NA	NA	NA	NA	NA	NA	NA
3_75665689_A/G	chr3	75665689	A	G	150	0.326667	-230.585	8002.13	6.64441	-	-8.69171	3.37192	0.00994675	intron_variant,non_coding_transcript_variant	MODIFIER	RPL23AP49	ENSG00000243422	processed_transcript	rs77669108,COSV57311050	-	-	benign
5_132334853_C/G	chr5	132334853	C	G	150	0.573333	-413.85	25778.6	6.64397	-	-4.84244	1.87867	0.00994922	synonymous_variant	LOW	SLC22A4	ENSG00000197208	protein_coding	rs272879,COSV52358201	-	-	benign
5_132370257_T/C	chr5	132370257	T	C	150	0.426667	413.85	25778.6	6.64397	+	4.84244	1.87867	0.00994922	synonymous_variant	LOW	SLC22A5	ENSG00000197375	protein_coding	rs2631365,COSV55371662	-	-	benign
17_82444420_G/A	chr17	82444420	G	A	150	0.33	369.051	20500.9	6.64355	+	5.42993	2.10666	0.00995153	downstream_gene_variant	MODIFIER	HEXD	ENSG00000169660	protein_coding	rs7221125	-	-	benign
1_150968905_C/T	chr1	150968905	C	T	150	0.336667	-296.981	13284.5	6.63915	-	-6.74317	2.61703	0.00997613	downstream_gene_variant	MODIFIER	SETDB1	ENSG00000143379	protein_coding	rs752376,COSV54978823	-	-	-
3_66236632_G/A	chr3	66236632	G	A	150	0.243333	309.24	14412.5	6.63521	+	6.472	2.51253	0.00999826	intron_variant	MODIFIER	SLC25A26	ENSG00000144741	protein_coding	rs146159281,COSV60913624	-	-	benign
3_9810375_C/CGAT	chr3	9810375	C	CGAT	150	0.906667	-218.117	7170.84	6.63449	-	-9.17484	3.56201	0.0100023	upstream_gene_variant	MODIFIER	TTLL3	ENSG00000214021	protein_coding	rs5846648	-	-	-
3_165030877_CA/CAA,CAAA,C	chr3	165030877	CA	CAA,CAAA,C	150	0.513333	398.351	23943.7	6.62737	+	5.01828	1.94933	0.0100424	NA	NA	NA	NA	NA	NA	NA	NA	NA
11_290816_A/G	chr11	290816	A	G	150	0.756667	-314.926	14975.8	6.62257	-	-6.34304	2.46482	0.0100695	upstream_gene_variant	MODIFIER	PGGHG	ENSG00000142102	protein_coding	rs10902120,COSV67140435	-	-	-
17_50521424_G/A	chr17	50521424	G	A	150	0.75	-323.639	15819.8	6.62095	-	-6.17078	2.39817	0.0100786	downstream_gene_variant	MODIFIER	MYCBPAP	ENSG00000136449	protein_coding	rs1380657,COSV60408128	-	-	-
17_50522089_A/T	chr17	50522089	A	T	150	0.75	-323.639	15819.8	6.62095	-	-6.17078	2.39817	0.0100786	downstream_gene_variant	MODIFIER	MYCBPAP	ENSG00000136449	protein_coding	rs7216625	-	-	-
6_99446062_T/C	chr6	99446062	T	C	150	0.286667	357.24	19281.2	6.61891	+	5.58865	2.17227	0.0100902	synonymous_variant	LOW	USP45	ENSG00000123552	protein_coding	rs4504482,COSV59680780	-	-	-
6_99446484_CAAAGA/C	chr6	99446484	CAAAGA	C	150	0.286667	357.24	19281.2	6.61891	+	5.58865	2.17227	0.0100902	NA	NA	NA	NA	NA	NA	NA	NA	NA
1_177278718_C/G	chr1	177278718	C	G	150	0.22	317.666	15251.6	6.61647	+	6.28254	2.44243	0.010104	missense_variant	MODERATE	BRINP2	ENSG00000198797	protein_coding	rs3176443,COSV64176426	tolerated(1)	benign(0)	-
22_37723747_TCAA/T	chr22	37723747	TCAA	T	150	0.463333	377.781	21582.4	6.61274	+	5.27984	2.0532	0.0101252	NA	NA	NA	NA	NA	NA	NA	NA	NA
22_37725145_C/A	chr22	37725145	C	A	150	0.463333	377.781	21582.4	6.61274	+	5.27984	2.0532	0.0101252	missense_variant	MODERATE	TRIOBP	ENSG00000100106	protein_coding	rs9610841,COSV60373699	deleterious_low_confidence(0)	benign(0.058)	benign
22_37726115_T/C	chr22	37726115	T	C	150	0.463333	377.781	21582.4	6.61274	+	5.27984	2.0532	0.0101252	missense_variant	MODERATE	TRIOBP	ENSG00000100106	protein_coding	rs5756795,COSV60373711,COSV60378261	tolerated_low_confidence(0.18)	benign(0.006)	benign
22_37726441_C/T	chr22	37726441	C	T	150	0.463333	377.781	21582.4	6.61274	+	5.27984	2.0532	0.0101252	synonymous_variant	LOW	TRIOBP	ENSG00000100106	protein_coding	rs739137,COSV60373248	-	-	benign
22_37733325_G/A	chr22	37733325	G	A	150	0.463333	377.781	21582.4	6.61274	+	5.27984	2.0532	0.0101252	synonymous_variant	LOW	TRIOBP	ENSG00000100106	protein_coding	rs7284476,COSV60378278	-	-	benign
5_132484106_T/C	chr5	132484106	T	C	150	0.306667	341.701	17658.5	6.61208	+	5.83676	2.26988	0.0101289	intron_variant,non_coding_transcript_variant	MODIFIER	IRF1-AS1	ENSG00000197536	lncRNA	rs2070731,COSV55377777	-	-	-
10_86876022_C/A	chr10	86876022	C	A	150	0.263333	-339.266	17414.5	6.60952	-	-5.87637	2.28573	0.0101435	missense_variant	MODERATE	BMPR1A	ENSG00000107779	protein_coding	rs11528010,COSV64406247,COSV64409048	tolerated_low_confidence(1)	benign(0)	benign
10_86923365_T/C	chr10	86923365	T	C	150	0.263333	-339.266	17414.5	6.60952	-	-5.87637	2.28573	0.0101435	splice_polypyrimidine_tract_variant,intron_variant	LOW	BMPR1A	ENSG00000107779	protein_coding	rs7074064	-	-	benign
3_64018733_C/CA	chr3	64018733	C	CA	150	0.173333	282.875	12121.4	6.60141	+	7.03918	2.73971	0.0101898	downstream_gene_variant	MODIFIER	PSMD6-AS1	ENSG00000243410	lncRNA	rs11376250	-	-	-
7_44226585_C/T	chr7	44226585	C	T	150	0.0733333	191.188	5539	6.59916	+	10.4114	4.05289	0.0102027	intron_variant	MODIFIER	CAMK2B	ENSG00000058404	protein_coding	rs35452727	-	-	benign
19_3113307_G/C	chr19	3113307	G	C	150	0.89	-233.038	8229.62	6.59895	-	-8.54138	3.32499	0.0102039	intron_variant	MODIFIER	GNA11	ENSG00000088256	protein_coding	rs1682811	-	-	benign
19_3119186_T/G	chr19	3119186	T	G	150	0.89	-233.038	8229.62	6.59895	-	-8.54138	3.32499	0.0102039	intron_variant	MODIFIER	GNA11	ENSG00000088256	protein_coding	rs308046	-	-	benign
1_209830854_C/G	chr1	209830854	C	G	150	0.746667	-350.557	18636.9	6.59393	-	-5.67369	2.2095	0.0102327	missense_variant	MODERATE	UTP25	ENSG00000117597	protein_coding	rs585627,COSV72227432	tolerated(1)	benign(0)	-
1_209833258_C/T	chr1	209833258	C	T	150	0.746667	-350.557	18636.9	6.59393	-	-5.67369	2.2095	0.0102327	synonymous_variant	LOW	UTP25	ENSG00000117597	protein_coding	rs656566,COSV72227349	-	-	-
1_222713246_G/A	chr1	222713246	G	A	150	0.0966667	194.464	5737.05	6.5916	+	10.2242	3.98232	0.0102461	intron_variant	MODIFIER	BROX	ENSG00000162819	protein_coding	rs3748631	-	-	-
1_222746512_CCT/C	chr1	222746512	CCT	C	150	0.0966667	194.464	5737.05	6.5916	+	10.2242	3.98232	0.0102461	NA	NA	NA	NA	NA	NA	NA	NA	NA
12_50352008_C/G,CGCCTGCTGAGGGGTGAGAGAGATCCCCAGAGCCTGGGCCTGCTGAGGGGTGAGAGGGATACCCAGGGCCTGG	chr12	50352008	C	G,CGCCTGCTGAGGGGTGAGAGAGATCCCCAGAGCCTGGGCCTGCTGAGGGGTGAGAGGGATACCCAGGGCCTGG	150	0.0633333	176.096	4705.96	6.58948	+	11.2871	4.397	0.0102583	coding_sequence_variant	MODIFIER	FAM186A	ENSG00000185958	protein_coding	COSV59245728	-	-	-
15_42451896_A/G	chr15	42451896	A	G	150	0.13	247.685	9311.56	6.58835	+	8.02338	3.12586	0.0102649	intron_variant	MODIFIER	ZNF106	ENSG00000103994	protein_coding	rs12440118	-	-	-
15_42457278_C/T	chr15	42457278	C	T	150	0.13	247.685	9311.56	6.58835	+	8.02338	3.12586	0.0102649	5_prime_UTR_variant	MODIFIER	ZNF106	ENSG00000103994	protein_coding	rs62022313	-	-	-
2_127495995_C/T	chr2	127495995	C	T	150	0.196667	-287.82	12576	6.58719	-	-6.90335	2.68974	0.0102715	splice_donor_region_variant,intron_variant	LOW	IWS1	ENSG00000163166	protein_coding	rs334151	-	-	-
19_8604988_C/T	chr19	8604988	C	T	150	0.296667	333.984	16946	6.58239	+	5.94482	2.31711	0.0102993	intron_variant	MODIFIER	ADAMTS10	ENSG00000142303	protein_coding	rs7260282	-	-	-
19_8605046_C/G	chr19	8605046	C	G	150	0.296667	333.984	16946	6.58239	+	5.94482	2.31711	0.0102993	missense_variant	MODERATE	ADAMTS10	ENSG00000142303	protein_coding	rs7255721	tolerated(0.48)	benign(0.021)	benign
21_43053870_G/T	chr21	43053870	G	T	150	0.09	218	7220.44	6.58189	+	9.10696	3.54975	0.0103021	3_prime_UTR_variant	MODIFIER	CBS	ENSG00000160200	protein_coding	rs9978104	-	-	benign
19_52915218_A/G	chr19	52915218	A	G	150	0.2	309.294	14536.2	6.58103	+	6.41804	2.50182	0.0103071	synonymous_variant	LOW	ZNF888	ENSG00000213793	protein_coding	rs4803021,COSV71871105	-	-	-
2_9443693_A/AG	chr2	9443693	A	AG	150	0.173333	297.66	13463.4	6.58094	+	6.66879	2.59958	0.0103076	intron_variant	MODIFIER	CPSF3	ENSG00000119203	protein_coding	rs34762720	-	-	-
6_7393219_C/T	chr6	7393219	C	T	150	0.586667	382.825	22274.5	6.57949	+	5.18408	2.02104	0.010316	synonymous_variant	LOW	RIOK1	ENSG00000124784	protein_coding	rs2274212,COSV53573506	-	-	-
2_178461008_C/T,G	chr2	178461008	C	T,G	150	0.09	202.454	6232.28	6.57667	+	9.7985	3.82082	0.0103324	coding_sequence_variant	MODIFIER	PJVK	ENSG00000204311	protein_coding	COSV51845990,COSV51846203	-	-	-
4_190027005_C/T	chr4	190027005	C	T	150	0.56	-363.393	20090.4	6.57299	-	-5.45591	2.12807	0.0103538	intron_variant	MODIFIER	FRG2	ENSG00000205097	protein_coding	rs2975567,COSV66459847	-	-	-
13_26665024_A/G	chr13	26665024	A	G	150	0.32	380.359	22060.2	6.55808	+	5.20072	2.03084	0.0104409	splice_polypyrimidine_tract_variant,splice_region_variant,intron_variant	LOW	WASF3	ENSG00000132970	protein_coding	rs977351,COSV58962714	-	-	-
3_195725009_A/G	chr3	195725009	A	G	150	0.806667	-279.42	11908.1	6.55648	-	-7.07773	2.76413	0.0104503	upstream_gene_variant	MODIFIER	MUC20	ENSG00000176945	protein_coding	rs142096782,COSV57846887	-	-	-
1_25454402_A/G	chr1	25454402	A	G	150	0.46	-395.877	23935.1	6.54764	-	-4.9889	1.94968	0.0105023	intron_variant	MODIFIER	MACO1	ENSG00000204178	protein_coding	rs61775167,COSV65475519	-	-	-
19_814680_G/T	chr19	814680	G	T	150	0.14	248.806	9459.24	6.54434	+	7.93387	3.10136	0.0105218	downstream_gene_variant	MODIFIER	PTBP1	ENSG00000011304	protein_coding	rs56944467	-	-	-
2_233729266_T/C	chr2	233729266	T	C	150	0.433333	407.156	25335.6	6.54321	+	4.84742	1.89502	0.0105285	intron_variant	MODIFIER	UGT1A9	ENSG00000241119	protein_coding	rs6431625,CM042130,COSV59389211	-	-	-
6_32580875_T/A	chr6	32580875	T	A	150	0.08	220.843	7455.82	6.5414	+	8.93445	3.49327	0.0105392	intron_variant	MODIFIER	HLA-DRB1	ENSG00000196126	protein_coding	rs28732282,COSV63521788	-	-	-
5_64728097_C/A	chr5	64728097	C	A	150	0.216667	299.14	13682.8	6.53995	+	6.59447	2.57865	0.0105479	intron_variant	MODIFIER	SREK1IP1	ENSG00000153006	protein_coding	rs10471638,COSV72486181	-	-	-
5_81206917_C/G	chr5	81206917	C	G	150	0.166667	289.993	12862.3	6.5382	+	6.80065	2.65963	0.0105582	intron_variant	MODIFIER	RASGRF2	ENSG00000113319	protein_coding	rs6453542,COSV54130386	-	-	-
3_32954436_C/T	chr3	32954436	C	T	150	0.363333	343.498	18049.1	6.53721	+	5.74048	2.24518	0.0105641	synonymous_variant	LOW	CCR4	ENSG00000183813	protein_coding	rs2228428,COSV58384363	-	-	-
19_871222_G/A	chr19	871222	G	A	150	0.176667	304.868	14218.3	6.53698	+	6.46763	2.52963	0.0105655	downstream_gene_variant	MODIFIER	MED16	ENSG00000175221	protein_coding	rs8100258,COSV54124617	-	-	-
1_111756207_T/C	chr1	111756207	T	C	150	0.386667	361.937	20076.4	6.52499	+	5.43785	2.12881	0.0106369	upstream_gene_variant	MODIFIER	INKA2	ENSG00000197852	protein_coding_CDS_not_defined	rs197393,COSV63830749	-	-	-
6_134942419_C/A	chr6	134942419	C	A	150	0.0766667	202.774	6302.1	6.52441	+	9.70528	3.7996	0.0106404	downstream_gene_variant	MODIFIER	ALDH8A1	ENSG00000118514	protein_coding	rs3813342,COSV55640025	-	-	-
19_49070105_TGGA/T	chr19	49070105	TGGA	T	150	0.11	230.502	8144.09	6.52388	+	8.53713	3.3424	0.0106436	NA	NA	NA	NA	NA	NA	NA	NA	NA
19_49070261_G/A	chr19	49070261	G	A	150	0.11	230.502	8144.09	6.52388	+	8.53713	3.3424	0.0106436	synonymous_variant	LOW	KCNA7	ENSG00000104848	protein_coding	rs3810188,COSV55504519	-	-	-
19_49072047_G/A	chr19	49072047	G	A	150	0.11	230.502	8144.09	6.52388	+	8.53713	3.3424	0.0106436	missense_variant	MODERATE	KCNA7	ENSG00000104848	protein_coding	rs77059600,COSV55504110	tolerated(0.53)	benign(0)	-
19_49072361_A/G	chr19	49072361	A	G	150	0.11	230.502	8144.09	6.52388	+	8.53713	3.3424	0.0106436	synonymous_variant	LOW	KCNA7	ENSG00000104848	protein_coding	rs71352730	-	-	-
19_49072611_G/A	chr19	49072611	G	A	150	0.11	230.502	8144.09	6.52388	+	8.53713	3.3424	0.0106436	5_prime_UTR_variant	MODIFIER	KCNA7	ENSG00000104848	protein_coding	rs183707813	-	-	-
4_113357121_C/T	chr4	113357121	C	T	150	0.05	172.644	4568.84	6.52376	+	11.3979	4.46249	0.0106443	intron_variant	MODIFIER	ANK2	ENSG00000145362	protein_coding	rs3733617,CM121499,COSV52146717	-	-	benign
19_38907776_A/G	chr19	38907776	A	G	150	0.396667	357.271	19566	6.52368	+	5.50776	2.1564	0.0106447	intron_variant	MODIFIER	NFKBIB	ENSG00000104825	protein_coding	rs3136642	-	-	-
11_125899459_T/C	chr11	125899459	T	C	150	0.236667	336.858	17394.5	6.52351	+	5.84138	2.28704	0.0106457	intron_variant	MODIFIER	PUS3	ENSG00000110060	protein_coding	rs667782,COSV54991284	-	-	benign
4_102593584_T/C	chr4	102593584	T	C	150	0.29	348.673	18646.7	6.51983	+	5.64024	2.20892	0.0106678	intron_variant	MODIFIER	NFKB1	ENSG00000109320	protein_coding	rs4648050,COSV56957061	-	-	benign
2_43877786_T/C	chr2	43877786	T	C	150	0.746667	-350.868	18882.4	6.51976	-	-5.60489	2.19509	0.0106683	downstream_gene_variant	MODIFIER	ABCG8	ENSG00000143921	protein_coding	rs6544718,CM067333	-	-	benign
1_204190659_G/C	chr1	204190659	G	C	150	0.26	330.103	16719.5	6.51741	+	5.95534	2.33275	0.0106823	upstream_gene_variant	MODIFIER	REN	ENSG00000143839	protein_coding	rs4889,COSV104676032,COSV65816873	-	-	benign
12_31981704_T/C	chr12	31981704	T	C	150	0.783333	309.185	14669.3	6.51667	+	6.35752	2.49043	0.0106868	downstream_gene_variant	MODIFIER	RESF1	ENSG00000174718	protein_coding	rs2166807,COSV57021850	-	-	-
12_31985990_T/C	chr12	31985990	T	C	150	0.783333	309.185	14669.3	6.51667	+	6.35752	2.49043	0.0106868	intron_variant	MODIFIER	RESF1	ENSG00000174718	protein_coding	rs7302975,COSV57022912	-	-	-
1_3754088_TTGTC/T	chr1	3754088	TTGTC	T	150	0.05	157.662	3814.78	6.51602	+	12.4663	4.88366	0.0106907	NA	NA	NA	NA	NA	NA	NA	NA	NA
12_7485424_G/A	chr12	7485424	G	A	150	0.776667	-327.14	16426.2	6.51522	-	-6.00725	2.35348	0.0106955	upstream_gene_variant	MODIFIER	CD163	ENSG00000177575	protein_coding	rs10743939	-	-	-
9_115046506_T/A	chr9	115046506	T	A	150	0.42	367.377	20720.9	6.51349	+	5.34789	2.09544	0.0107059	intron_variant	MODIFIER	TNC	ENSG00000041982	protein_coding	rs2104772,CM053428,COSV60782293	-	-	benign
12_40489823_T/C	chr12	40489823	T	C	150	0.0966667	303.347	14127.7	6.5134	+	6.47661	2.53772	0.0107065	missense_variant	MODERATE	MUC19	ENSG00000205592	protein_coding_LoF	rs1009575443	-	unknown(0)	-
3_195726334_G/A	chr3	195726334	G	A	150	0.143333	241.718	8972.8	6.51164	+	8.12571	3.18432	0.0107171	upstream_gene_variant	MODIFIER	MUC20	ENSG00000176945	protein_coding	rs9870815,COSV57847545	-	-	-
2_9474538_G/GGCCCC,GGCCCCGCCCC	chr2	9474538	G	GGCCCC,GGCCCCGCCCC	150	0.166667	286.402	12598	6.51107	+	6.85734	2.68738	0.0107205	5_prime_UTR_variant	MODIFIER	IAH1	ENSG00000134330	protein_coding	-	-	-	-
3_156927407_AT/ATT,A	chr3	156927407	AT	ATT,A	150	0.12	245.292	9241.5	6.51064	+	8.00609	3.13768	0.0107231	NA	NA	NA	NA	NA	NA	NA	NA	NA
18_12793223_TATTC/T	chr18	12793223	TATTC	T	150	0.143333	265.109	10795.4	6.51042	+	7.40739	2.90309	0.0107244	NA	NA	NA	NA	NA	NA	NA	NA	NA
18_12793702_A/T	chr18	12793702	A	T	150	0.143333	265.109	10795.4	6.51042	+	7.40739	2.90309	0.0107244	3_prime_UTR_variant	MODIFIER	PTPN2	ENSG00000175354	protein_coding	rs11080603,COSV58997181	-	-	-
18_59152698_T/C	chr18	59152698	T	C	150	0.226667	306.82	14461.3	6.5097	+	6.39966	2.50828	0.0107287	intron_variant	MODIFIER	SEC11C	ENSG00000166562	protein_coding	rs3760555,COSV55311129	-	-	-
2_9497274_A/G	chr2	9497274	A	G	150	0.166667	287.038	12657.1	6.50945	+	6.84045	2.6811	0.0107303	downstream_gene_variant	MODIFIER	IAH1	ENSG00000134330	protein_coding	rs41264175	-	-	benign
14_68880915_C/T	chr14	68880915	C	T	150	0.0566667	168.849	4381.21	6.50733	+	11.6248	4.55704	0.0107431	synonymous_variant	LOW	ACTN1	ENSG00000072110	protein_coding	rs36039812,COSV51991951	-	-	benign

## Sheet: Supplemental Table S5
			Gene	RANGE	N_INFORMATIVE	NumVar	NumPolyVar	Pvalue
			TP53I3	2:24077432-24085215,2:24077432-24084834,2:24077432-24084331	150	1	1	7.84519e-13
			APOC3	11:116829906-116833072	150	1	1	7.84519e-13
			SIN3A	15:75369378-75451690,15:75369378-75451690,15:75369378-75455815	150	1	1	7.84519e-13
			HTRA2	2:74529932-74533319,2:74529404-74533556,2:74529404-74533556,2:74529404-74533556,2:74529404-74533556,2:74529404-74533556,2:74529404-74533556,2:74529404-74533556	150	1	1	7.84519e-13
			AGPAT1	6_GL000254v2_alt:3510232-3520129,6_GL000254v2_alt:3510232-3518105,6_GL000254v2_alt:3510232-3519367,6_GL000254v2_alt:3510232-3515137,6_GL000254v2_alt:3510232-3519141,6_GL000256v2_alt:3484418-3494315,6_GL000256v2_alt:3484418-3492291,6_GL000256v2_alt:3484418-3493327,6_GL000256v2_alt:3484418-3493553,6_GL000256v2_alt:3484418-3489323,6_GL000251v2_alt:3606563-3616460,6_GL000251v2_alt:3606563-3614436,6_G…	150	1	1	7.84519e-13
			FCGR1A	1:149782693-149791675,1:149782693-149791675,1:149782693-149791675,1:149782693-149791675,1:149782693-149791675,1:149782693-149791675,1:149782693-149791675,1:149782693-149791675,1:149782693-149791675,1:149782693-149800609,1:149782693-149798485,1:149782693-149791675	150	1	1	7.84519e-13
			SULT2A1	19:47870466-47886315	150	1	1	7.84519e-13
			SLC51A	3:196216533-196233427	150	1	1	7.84519e-13
			PANX1	11:94128840-94181968	150	1	1	7.84519e-13
			TRIM58	1:247857186-247880136	150	1	1	7.84519e-13
			BCDIN3D	12:49836042-49843106	150	1	1	7.84519e-13
			ZNF391	6:27388717-27403907,6:27388717-27403907,6:27374634-27403907,6:27388717-27403907	150	2	2	1.51963e-12
			POU2F1	1:167220885-167427340,1:167220884-167427345,1:167220885-167427340,1:167329069-167427340,1:167220884-167427345,1:167220885-167427340	150	3	3	1.14538e-11
			EPO	7:100720467-100723700	150	4	4	1.01421e-09
			MYCT1	6:152697894-152724580,6:152697945-152724569,6:152697945-152724569,6:152697945-152728182	150	4	4	3.31136e-09
			EIF2D	1:206591642-206612465,1:206591642-206612551	150	2	2	4.06572e-09
			TRMU	22:46335713-46357340,22:46335713-46357340,22:46335713-46357340,22:46335713-46357340,22:46335713-46357340,22:46335713-46357340,22:46335713-46357340	150	2	2	4.90345e-09
			CSPG5	3:47562237-47578869,3:47562237-47578865,3:47562237-47580240,3:47562237-47578865,3:47562237-47580240	150	3	3	5.07662e-09
			HDDC2	6:125275349-125301967	150	2	2	6.22943e-09
			SNORC	2:232870085-232878700,2:232869013-232878704,2:232875427-232878704,2:232869631-232878704,2:232875831-232878700,2:232875609-232878704	150	2	2	1.35648e-08
			APOL6	22:35648445-35668404	150	3	3	2.7066e-08
			RRP1	21:43789576-43805278	150	2	2	2.74631e-08
			VCPKMT	14:50108636-50116572,14:50108636-50116572,14:50108636-50116572,14:50108636-50116572	150	2	2	3.54357e-08
			RCBTB2	13:48511163-48533256,13:48488962-48533080,13:48488962-48533080,13:48511163-48533256,13:48488962-48535895,13:48488962-48533080,13:48488962-48533080,13:48488962-48533080,13:48488962-48533080,13:48488962-48533256,13:48488962-48533256,13:48488962-48533256,13:48488962-48533080	150	1	1	3.81204e-08
			ADGRG3	16:57668305-57689378,16:57668305-57689378	150	4	4	4.13461e-08
			RELA	11:65653600-65662916,11:65653595-65662972,11:65653600-65662916,11:65653600-65662916	150	1	1	6.74313e-08
			C3orf33	3:155762616-155806278,3:155762611-155806287	150	1	1	8.86086e-08
			SFXN3	10:101031233-101041241,10:101031238-101041241	150	1	1	8.86086e-08
			LYZL6	17_KI270857v1_alt:169050-178245,17_KI270857v1_alt:169050-178245,17:35934518-35943713,17:35934518-35943713	150	1	1	8.86086e-08
			MTA3	2:42568631-42756946,2:42568631-42756946,2:42568044-42756947,2:42494568-42756947,2:42568631-42756946,2:42568516-42709546	150	1	1	8.86086e-08
			MRPL52	14:22829886-22835037,14:22829886-22835037,14:22829886-22835037,14:22829886-22835037,14:22829886-22835037,14:22829886-22835037,14:22829886-22835037	150	1	1	8.86086e-08
			CISD3	17:38730340-38735605,17_KI270857v1_alt:2765659-2770924	150	1	1	8.86086e-08
			CST7	20:24949268-24959928	150	1	1	8.86086e-08
			SYDE1	19:15107400-15114974,19:15107400-15114974	150	1	1	8.86086e-08
			MTCH2	11:47617305-47642654,11:47617305-47642654,11:47617305-47642654,11:47617316-47642559,11_KZ559109v1_fix:45131-75020,11_KZ559109v1_fix:45131-75020,11_KZ559109v1_fix:45131-75020,11_KZ559109v1_fix:45142-74925	150	1	1	8.86086e-08
			C1QL4	12:49332408-49337188	150	1	1	8.86086e-08
			RAB22A	20:58309714-58367507	150	1	1	8.86086e-08
			SERPINA11	14:94442463-94452800	150	1	1	8.86086e-08
			CHKA	11:68052858-68121388,11:68052858-68121388,11:68052858-68121388,11:68052858-68121388,11:68052858-68121388,11:68052858-68121388,11:68052858-68121388	150	1	1	8.86086e-08
			DRICH1	22:23608451-23632321	150	1	1	8.86086e-08
			OR4C3	11:48324919-48325955	150	1	1	8.86086e-08
			JAM2	21:25639281-25717562,21:25639257-25714574,21:25639257-25717562,21:25639257-25717562	150	1	1	8.86086e-08
			DRAP1	11:65919425-65921563	150	1	1	8.86086e-08
			TRMT61A	14:103529195-103537073	150	1	1	8.86086e-08
			HOXC6	12:54028439-54030823,12:54016887-54030823	150	1	1	9.98756e-08
			HOXC5	12:54016887-54035360,12:54033049-54035360	150	1	1	9.98756e-08
			JHY	11:122882929-122959722,11:122882527-122959722,11:122882527-122959722,11:122882758-122963862,11:122882527-122905887	150	2	2	1.26113e-07
			SV2C	5:76083382-76353939,5:76083382-76333956	150	3	3	1.87245e-07
			C12orf40	12:39626182-39721914,12:39626182-39908300,12:39626182-39692180	150	2	2	2.8194e-07
			SLC39A10	2:195656957-195737699,2:195657225-195737699	150	2	2	2.85794e-07
			HBEGF	5:140332842-140346603	150	1	1	2.85794e-07
			SLC41A1	1:205789094-205813198	150	1	1	2.97501e-07
			PRXL2C	9:96639577-96655317	150	2	2	3.15123e-07
			EPHA8	1:22563488-22589619,1:22563488-22603595	150	10	10	3.56312e-07
			H2BC18	1:149782688-149812373,1:149811878-149812370	150	2	2	4.13423e-07
			PPP2R5E	14:63371363-63508238,14:63371355-63508238,14:63451269-63543395,14:63371363-63543377,14:63371363-63543377,14:63371363-63543377,14:63371363-63543377	150	1	1	4.25811e-07
			CD84	1:160541097-160579496,1:160541097-160579496,1:160541093-160579516,1:160541097-160579496,1:160541097-160579496	150	2	2	4.32034e-07
			RNF220	1:44405254-44651723,1:44631967-44651723,1:44405159-44651724,1:44424000-44651723,1:44405254-44651723,1:44405254-44651723,1:44406791-44651723	150	2	2	5.74411e-07
			WRAP53	17:7687428-7703502,17:7686070-7703502,17:7688348-7703502,17:7688476-7703502	150	1	1	5.78586e-07
			MS4A8	11:60699611-60715807	150	2	2	5.78672e-07
			MZB1	5:139387466-139389913	150	2	2	6.15804e-07
			MC1R	16:89918861-89920972	150	11	11	7.73294e-07
			CEBPB	20:50190582-50192691,20:50190582-50192691,20:50190829-50192668	150	1	1	7.95727e-07
			SH2D2A	1:156806242-156816848,1:156806242-156816848,1:156807057-156816848,1:156806242-156816848,1:156806242-156816457	150	2	2	8.04965e-07
			SLC10A1	14:69775415-69797241	150	2	2	1.14068e-06
			MZT2A	2:131483959-131492397	150	3	3	1.20568e-06
			EPB41	1:28887099-29072573,1:28887099-29072573,1:28914575-29065221,1:28914568-29120041,1:28914568-29120041,1:28914568-29072573,1:28914568-29072573,1:28914568-29072573,1:28914568-29120041,1:28914568-29072573,1:28914568-29072573,1:28914568-29072573,1:28887099-29072573,1:28887099-29072573,1:28887090-29120046,1:28887099-29072573,1:28887099-29120041,1:28887099-29072573,1:28887099-29120041,1:28887099-29120041…	150	5	5	1.48422e-06
			SEMA6D	15:47718091-47765482,15:47718488-47774223,15:47718091-47774221,15:47717504-47774221,15:47717504-47774228,15:47184088-47774221,15:47718091-47774221,15:47718091-47774221,15:47718091-47774221	150	2	2	1.57027e-06
			PLEKHD1	14:69484727-69531551	150	2	2	1.63244e-06
			OR1G1	17:3126609-3127551	150	1	1	1.88821e-06
			CBX4	17:79833155-79839440	150	2	2	2.1078e-06
			NPAS3	14:32938878-33804173,14:32938878-33804173,14:32938878-33804173,14:32938878-33804173	150	2	2	2.26753e-06
			MGME1	20:17969017-17991122,20:17969017-17991122,20:17969017-17991122,20:17968942-17991122	150	4	4	2.50072e-06
			SYNJ2BP-COX16	14:70325080-70417090,14:70325080-70417090,14:70325080-70417090	150	1	1	2.92736e-06
			CD200	3:112332946-112362811,3:112332946-112362811,3:112332946-112362811,3:112332946-112362811,3:112332572-112362811,3:112332572-112362811,3:112332572-112362811,3:112333155-112362811,3:112333155-112350035,3:112333155-112362811,3:112333155-112362811	150	1	1	2.92736e-06
			PLAC8L1	5:146084312-146105577	150	1	1	2.92736e-06
			AP3S2	15:89830598-89893994,15:89830598-89893994,15:89830598-89893994	150	1	1	2.92736e-06
			SFXN2	10:102714635-102743492,10:102714517-102739190,10:102714517-102739190	150	1	1	2.92736e-06
			COX16	14:70325080-70359683,14:70325080-70359683	150	1	1	2.92736e-06
			PDE4D	5:58969040-59587625,5:58969040-59768848,5:58969040-59893726,5:58969040-60488065,5:59156719-59768848,5:59213182-59768848,5:59156719-60372663,5:58969040-60496286,5:58969040-60488065,5:58969040-59586498,5:58969040-58999898,5:58969040-59039476,5:58969040-59039476,5:58969040-59356970,5:58969040-59276115,5:58969040-59586498,5:58969040-59768848,5:58969040-60488065	150	1	1	2.92736e-06
			GDAP2	1:117876711-117929621,1:117863484-117929621	150	1	1	2.92736e-06
			ZFP37	9:113038376-113056724,9:113038376-113056724,9:113038376-113056724	150	1	1	2.92736e-06
			IRX1	5:3595831-3601403	150	1	1	2.92736e-06
			ACMSD	2:134838615-134902032,2:134838615-134902032	150	1	1	2.92736e-06
			GPT2	16:46884678-46931289,16:46884361-46931289	150	1	1	2.92736e-06
			BTG3	21_KI270873v1_alt:447-9207,21_KI270873v1_alt:1163-9207,21:17593652-17612901,21:17593652-17612901	150	1	1	2.92736e-06
			KCNV1	8:109963635-109975771	150	1	1	2.92736e-06
			PPTC7	12:110533244-110583318,12:110533244-110583318	150	1	1	2.92736e-06
			TMIE	3:46701391-46710886,3:46693777-46710886,3:46693777-46710886	150	1	1	2.92736e-06
			TRIM28	19:58544063-58550715	150	1	1	2.92736e-06
			ARPIN-AP3S2	15:89830598-89912952	150	1	1	2.92736e-06
			RAB3B	1:51907955-51990700	150	1	1	2.92736e-06
			TRIM64C	11:49053713-49059112	150	1	1	2.92736e-06
			TMEM150C	4:82483175-82562253,4:82483175-82561988,4:82483175-82561988	150	2	2	3.02294e-06
			GATD1	11:767222-777487,11:767222-777487,11:767222-777487,11:767222-777487,11:767222-777487,11:767222-777487,11:767222-777487,11:767222-777487,11:767222-777487	150	2	2	3.82885e-06
			CDC25B	20:3786771-3806121,20:3795738-3806121,20:3800061-3806121,20:3795738-3806121,20:3795738-3806121,20:3795738-3806121,20:3786771-3806121,20:3786771-3806121,20:3786771-3806121,20:3795738-3806121,20:3795738-3806121,20:3795738-3806121	150	2	2	4.19134e-06
			OR2W3	1:247895586-247896531	150	2	2	4.7941e-06
			WDR24	16:684621-690398	150	3	3	5.07669e-06
			TOR3A	1:179082069-179095994	150	3	2	5.22813e-06
			DNAI4	1:66812885-66924856,1:66837602-66924856	150	4	4	7.03474e-06
			GRID1	10:85599552-86366795	150	5	5	7.26368e-06
			SLC44A3	1:94820600-94895246,1:94820600-94895246,1:94820356-94895246,1:94824492-94895247,1:94820356-94895246,1:94820356-94895246,1:94820356-94895246,1:94820356-94895246,1:94820356-94895246	150	7	7	7.58385e-06
			LRRN2	1:204617169-204685738,1:204617169-204685738	150	3	3	7.99981e-06
			HRC	19:49151198-49155396	150	2	2	8.81152e-06
			TPRX1	19:47801242-47803604	150	3	3	1.06274e-05
			RRP12	10:97356356-97401340,10:97356700-97401340,10:97356700-97401370	150	4	4	1.14557e-05
			CDH13	16:82626968-83800640,16:82626968-83800640,16:82626968-83800640,16:82626968-83181025,16:82626968-83800640,16:82626968-83181094	150	6	6	1.18288e-05
			HOXC4	12:54053834-54056030,12:54016887-54056030	150	2	2	1.18306e-05
			JCAD	10:30012803-30115494,10:30012803-30059586,10:30012803-30059586,10:30012803-30115494	150	4	4	1.32802e-05
			GCAT	22:37807933-37816897,22:37807904-37817176	150	3	3	1.63897e-05
			DUSP15	20:31861076-31870231,20:31861066-31870744,20:31847636-31870664,20:31861066-31870664,20:31861066-31870241	150	4	4	1.65366e-05
			GALNT3	2:165747587-165794247	150	2	2	1.97173e-05
			POP7	7:100706120-100707486	150	1	1	2.31674e-05
			PRSS12	4:118280037-118353003	150	4	4	2.60365e-05
			CGB2	19:49031889-49033238,19:49031889-49033238	150	2	2	2.63562e-05
			ENOX1	13:43213129-43786972,13:43213129-43786972,13:43785627-43786972,13:43213129-43786972,13:43213129-43786972,13:43213129-43786972,13:43213129-43786972,13:43213129-43786972,13:43213129-43786972,13:43213129-43786972,13:43213129-43786972,13:43213132-43629477,13:43213129-43786972	150	2	2	3.00016e-05
			FOXN3	14:89156179-89417233,14:89156179-89619165	150	2	2	3.02386e-05
			CEPT1	1:111140222-111185104,1:111140222-111185104,1:111140222-111185104,1:111139848-111185104,1:111139498-111185104,1:111139382-111185104	150	1	1	3.20296e-05
			PAH	12:102836888-102958441,12:102836888-102917244	150	5	5	3.20803e-05
			LPAR2	19:19623655-19628220	150	2	2	3.242e-05
			PITPNM3	17:6451262-6556555,17:6451262-6556555	150	4	4	3.44195e-05
			NKD1	16:50548395-50649249	150	2	2	3.66847e-05
			REG4	1:119801169-119811460,1:119794016-119811460,1:119794016-119811460	150	2	2	3.68348e-05
			MFSD6	2:190469492-190502314,2:190408354-190502314,2:190408354-190502314,2:190407575-190502314,2:190408354-190502314,2:190408354-190502314,2:190408857-190502314,2:190408354-190502314,2:190469492-190502314	150	2	2	4.01965e-05
			ZNF276	16:89720367-89739904,16:89721536-89740924,16:89721536-89740924,16:89721001-89740924,16:89721001-89740924,16:89721001-89740924	150	9	9	4.11068e-05
			TMEM182	2:102736934-102817679,2:102736934-102817679,2:102736934-102817679,2:102736934-102817679,2:102762030-102817679	150	1	1	4.34861e-05
			TRPM8	2:233917372-234019522	150	3	3	4.52207e-05
			ING5	2:241702038-241724038,2:241687019-241721807,2:241702038-241729477	150	2	2	5.04686e-05
			NXNL1	19:17455424-17460926	150	2	2	5.35952e-05
			DDX24	14:94048286-94081202,14_KI270847v1_alt:1162848-1195764	150	3	3	6.0593e-05
			MANBA	4:102630769-102760968	150	2	2	6.08697e-05
			CNOT3	19_GL949750v2_alt:112590-130532,19_GL949751v2_alt:112590-130532,19:54137761-54155681,19_GL949746v1_alt:112590-130531,19_KI270938v1_alt:112590-130532,19_GL949747v2_alt:112590-130532,19_GL949748v2_alt:112590-130532,19_GL949749v2_alt:112590-130532,19_GL949752v1_alt:112590-130532,19_GL949753v2_alt:112590-130532	150	6	6	6.08787e-05
			P2RY11	19:10111692-10115372	150	5	5	6.26923e-05
			PLEK	2:68365281-68397453	150	2	2	6.30735e-05
			SCUBE1	22:43197280-43343372	150	8	8	6.48663e-05
			ASZ1	7:117363221-117427493,7:117363221-117427493,7:117363221-117427493	150	3	2	6.6891e-05
			PRKCD	3:53168702-53192717,3:53161208-53192717,3:53161208-53192717,3:53168702-53192717,3:53161506-53192717,3:53161208-53192717,3:53161208-53192717	150	3	3	6.85879e-05
			RNF181	2:85595744-85597708	150	2	2	7.06419e-05
			PIMREG	17:6444454-6451469,17:6444454-6451469	150	4	4	7.16461e-05
			DOCK9	13:98793428-98978064,13:98793428-98978064,13:98793428-98978064,13:98793428-99086694,13:98793428-98978064,13:98793428-99015785,13:98860180-98978064,13:98793428-98978064,13:98860180-99086694,13:98793428-99015785,13:98793428-98978064,13:98793428-99086694,13:98793428-99015785,13:98793428-98978064	150	6	5	7.52063e-05
			MRPL3	3:131462211-131502971	150	1	1	7.84551e-05
			DMAC1	9:7796499-7799778,9:7796499-7799778,9:7796499-7799778	150	2	2	8.34971e-05
			AMY1A	1:103655679-103664551,1:103655518-103664551,1:103687417-103696290,1:103749817-103758689,1:103687417-103696451,1:103749656-103758689	150	1	1	0.000101658
			AMY1C	1:103687414-103696320,1:103655649-103664554,1:103655515-103664554,1:103749653-103758692,1:103687414-103696454,1:103749787-103758692	150	1	1	0.000101658
			AMY1B	1:103655702-103664550,1:103749840-103758688,1:103687418-103696267	150	1	1	0.000101658
			CELA2B	1:15476103-15491394	150	4	3	0.000103291
			SPDYE4	17:8747531-8758546	150	3	3	0.00011811
			HHLA1	8:132061485-132105265	150	2	2	0.000120804
			TTC27	2:32628049-32821051,2:32628049-32821051	150	5	5	0.000124535
			FAM162B	6:116752196-116765719	150	1	1	0.000126479
			TFAP4	16:4257185-4273023	150	2	2	0.000133004
			LGALS3	14:55129251-55145423,14:55136982-55145430,14:55129251-55145423	150	3	3	0.000137547
			SBF1	22:50445000-50475035,22:50445000-50475035	150	12	12	0.00014019
			DNMBP	10:99875576-99930907,10:99875576-100009947,10:99875570-99914092	150	9	9	0.000145346
			FANCA	16:89737548-89816647,16:89798353-89816647,16:89798353-89816647,16:89737548-89816647	150	13	13	0.000146358
			PPIL4	6:149504494-149546043	150	2	2	0.000147566
			FAM114A2	5:153990147-154038910,5:153990147-154038910,5:153990147-154038910,5:153990147-154038910	150	1	1	0.000149943
			CNPPD1	2:219171896-219177174,2:219171896-219178156,2:219171896-219176925,2:219171896-219177174,2:219171896-219178106,2:219171896-219176925	150	3	2	0.000150783
			JAKMIP3	10:132065945-132184858,10:132065945-132184858,10:132065945-132184858,10:132065945-132184858,10:132065945-132184858,10:132065945-132184858	150	6	6	0.000151452
			PHACTR1	6:12716766-13287837,6:12957976-13287837,6:12717606-12904006,6:12718292-13287837,6:12718698-13287837,6:12716766-13287837,6:13013553-13287837,6:12716766-13253426,6:12957306-13287837,6:12957306-13287837,6:12957306-13287837,6:12716766-13287837,6:12716766-13287837	150	2	2	0.000152803
			ENPP6	4:184088705-184217873	150	2	2	0.000152803
			ZDHHC16	10:97446130-97457370,10:97446130-97457370,10:97446130-97457370,10:97446174-97457370,10:97446130-97457370,10:97446130-97457370,10:97446130-97457370,10:97446130-97457370	150	2	2	0.000153571
			TMEM134	11:67461709-67469251,11:67461709-67469251,11:67461709-67469251,11:67461709-67469251,11:67461709-67469251,11:67461709-67469251,11:67464357-67469251,11:67461709-67469251	150	1	1	0.000161004
			HMOX2	16:4476339-4510347,16:4495857-4510347,16:4476397-4510347,16:4474702-4510347,16:4476339-4510347,16:4495818-4510347,16:4476339-4510347,16:4476339-4510347,16:4476339-4510347,16_KI270855v1_alt:178662-212670,16_KI270855v1_alt:198180-212670,16_KI270855v1_alt:178720-212670,16_KI270855v1_alt:177025-212670,16_KI270855v1_alt:178662-212670,16_KI270855v1_alt:198141-212670,16_KI270855v1_alt:178662-212670,16_K…	150	3	3	0.000167593
			CD274	9:5450541-5463238,9:5450502-5470567,9:5450541-5470554,9:5450541-5470554	150	2	2	0.000170854
			CSNK1D	17:82239018-82273700,17:82242666-82273700,17:82242666-82273700,17:82242660-82273750	150	2	2	0.000175925
			NXPE3	3:101779210-101828231,3:101779210-101828231,3:101779663-101828231,3:101779210-101828231,3:101779210-101828231,3:101779663-101828231,3:101779663-101828231,3:101779210-101828231,3:101779663-101828231,3:101779210-101828231,3:101779663-101828231,3:101779210-101828231	150	3	3	0.000181924
			AP1B1	22:29327679-29388570,22:29327679-29388570,22:29327679-29388570,22:29327679-29388570,22:29327679-29388570,22:29327679-29388570,22:29327679-29388570,22:29327679-29388583	150	2	2	0.00018653
			ATP2A1	16:28878487-28904511,16:28880042-28904509,16:28878487-28904466	150	3	3	0.000201683
			FDX1	11:110429947-110464884	150	2	2	0.00020786
			RPL13A	19:49487607-49492307,19:49487553-49492307,19:49487553-49492307	150	5	5	0.000212005
			NUP133	1:229440258-229508341	150	3	3	0.000215912
			ZNF440	19:11814272-11835212	150	2	2	0.000218641
			SDHC	1:161314380-161375340,1:161314380-161375340,1:161314380-161363205,1:161314380-161375340,1:161314380-161375340,1:161314380-161375340	150	1	1	0.000222225
			HIC2	22:21417370-21451461	150	5	5	0.000223241
			NUP85	17:75205435-75235759,17:75205449-75235759,17:75205678-75235758	150	5	5	0.00022882
			CDC14A	1:100352466-100499465,1:100345014-100499465,1:100352505-100520277,1:100352505-100520277,1:100352466-100485370,1:100352466-100499465	150	3	3	0.000239584
			CSAD	12:53157662-53180925,12:53157662-53180646,12:53157662-53164493	150	1	1	0.000272026
			OR5H1	3:98132697-98133639	150	4	4	0.000279199
			TEPSIN	17:81228276-81239055,17:81228276-81239055	150	8	8	0.000290102
			PLEKHM2	1:15684319-15734769	150	4	4	0.000293602
			PRSS48	4:151277172-151291862,4:151277172-151291862	150	2	2	0.000298729
			FOXI1	5:170105896-170109734,5:170105896-170109734	150	2	2	0.000300095
			CLN5	13:76992080-77005117,13:76992080-77005117	150	3	3	0.000302072
			VIRMA	8:94510977-94553518,8:94487690-94553469	150	5	5	0.000311531
			CFAP206	6:87407971-87464465	150	5	5	0.000312533
			PPAN-P2RY11	19:10106361-10115372,19:10106361-10115372	150	11	11	0.000341623
			MMP11	22_KI270879v1_alt:9210-20678,22_KI270879v1_alt:9210-20678,22:23772848-23784316,22:23772848-23784316	150	2	2	0.00034675
			PDLIM7	5:177483393-177497604,5:177490245-177497605,5:177483393-177497604,5:177483393-177497604	150	5	5	0.000349031
			ZG16B	16:2830171-2832284,16_KQ090026v1_alt:9636-11749	150	3	3	0.000391382
			SH3D19	4:151120280-151227909,4:151120280-151325605,4:151120280-151227909,4:151120280-151226420,4:151120280-151325605,4:151120280-151226420,4:151120280-151226420,4:151120280-151226420,4:151120280-151227909,4:151120280-151325605,4:151120280-151226508,4:151120280-151175552,4:151120280-151227909,4:151120280-151325605	150	8	8	0.000401349
			NIPAL4	5:157460018-157474722,5:157460212-157474722	150	3	3	0.000410574
			OR4C6	11:55665166-55666096	150	3	3	0.000427367
			GRAP2	22:39946816-39973342,22:39926603-39973721,22:39926603-39973721,22:39901083-39973721,22:39926603-39973721	150	1	1	0.000429588
			PCNX1	14:70907458-71115382,14:70907458-71115382	150	11	11	0.000429825
			HEATR5B	2:36980894-37084372	150	3	3	0.000432542
			RPL31	2:101002228-101019693,2:101002288-101007267,2:101002228-101006423	150	2	2	0.000439191
			DPAGT1	11:119096509-119101853	150	3	3	0.000449147
			TOE1	1:45340169-45343973	150	2	2	0.000480838
			HMGA2	12:65824482-65966291,12:65824459-65915527,12:65824459-65952531,12:65824459-65915527,12:65824459-65843523	150	1	1	0.000490317
			LRRIQ4	3:169821890-169837772	150	5	5	0.000491965
			EEPD1	7:36153253-36301538	150	5	5	0.000492879
			ZW10	11:113733186-113773692	150	3	3	0.000497396
			KLHL11	17:41848518-41865423	150	1	1	0.000502008
			CCDC38	12:95867047-95942614	150	3	3	0.000502415
			PTPN5	11:18727927-18791798,11:18727927-18791798,11:18727927-18791798,11:18727927-18791798,11:18727927-18792721,11:18727927-18791798	150	4	4	0.000522552
			PML	15:73994672-74043376,15:73994715-74036394,15:73994715-74047822,15:73994715-74036394,15:73994715-74036394,15:73994672-74043376,15:73994715-74036394,15:73994715-74036394,15:73994672-74043376	150	6	5	0.000527842
			C5orf34	5:43486708-43515148	150	4	4	0.000533595
			SSC4D	7:76389336-76409697	150	2	2	0.00055214
			ARRDC4	15:97960702-97973833	150	3	2	0.000562117
			DHRS2	14:23630114-23642438,14:23636363-23645639,14:23636363-23645639	150	3	3	0.00057994
			DES	2:219418376-219426734,2:219418376-219426734,2:219418376-219426734,2:219418376-219426734,2:219418376-219426734,2:219418376-219426734,2:219418376-219426734	150	2	2	0.00058023
			OR7D4	19:9213849-9214871	150	1	1	0.000602874
			ENPP1	6:131808019-131895155	150	3	3	0.000626119
			KIFC3	16:57758216-57803253,16:57758216-57798017,16:57758216-57802491,16:57758216-57802491,16:57758216-57798024,16:57758216-57798024,16:57758216-57782369,16:57758216-57782369,16:57758216-57775078,16:57758216-57782369	150	10	10	0.000631485
			IGFALS	16:1790412-1794908,16:1790412-1793705,16:1790412-1793705	150	6	6	0.000633472
			CLEC5A	7:141927356-141946974,7:141927356-141946974	150	2	2	0.000642505
			SLC22A31	16:89195760-89200537,16:89195760-89201678,16:89195760-89201678,16:89195760-89201678,16:89195760-89200537,16:89195760-89200537,16:89195760-89201678,16:89195760-89201678,16:89195760-89201678,16:89195760-89200537,16:89195760-89201678,16:89195760-89201678,16:89195760-89201678	150	4	4	0.00064689
			FBXO8	4:174236658-174283667	150	1	1	0.000663183
			SYT13	11:45240301-45286341,11:45240301-45286341	150	2	2	0.000676301
			FOSL2	2:28392857-28417317	150	2	2	0.000676301
			APOL5	22:35717871-35729482,22_KI270876v1_alt:32638-44249	150	2	2	0.00067929
			NUBP2	16:1782959-1789186,16:1782959-1789186,16:1782959-1789186,16:1782959-1789186	150	4	4	0.000691952
			GPRIN3	4:89236382-89307800	150	3	3	0.000706367
			GGT6	17:4556926-4560577,17:4556926-4560577,17:4556926-4560577,17:4556926-4560577,17:4556926-4560577	150	5	5	0.000715825
			GABBR2	9:98288108-98708935	150	1	1	0.0007282
			SPATA2	20:49903390-49913739,20:49903390-49915529	150	4	4	0.000728888
			ETV5	3:186046313-186109089	150	2	2	0.000730434
			CCT7	2:73234235-73253022,2:73234235-73253022,2:73234307-73253005,2:73234235-73253022,2:73234235-73253022,2:73234235-73253022	150	4	3	0.000734324
			ENAH	1:225486829-225653123,1:225486829-225653123,1:225486829-225653123,1:225486829-225653123,1:225486829-225653123	150	5	4	0.000740635
			SPEN	1:15847706-15940456	150	13	13	0.000804915
			IL1RL2	2:102187313-102240001,2:102187022-102240001,2:102187022-102240001,2:102186972-102240001,2:102186972-102240001,2:102187022-102240001	150	4	4	0.000813928
			RNF167	17:4940267-4945222,17:4940091-4945222,17:4940267-4945222,17:4940091-4945222,17:4940267-4945222,17:4940267-4945222,17:4940091-4945222,17:4940091-4945222,17:4940091-4945222,17:4940267-4945222,17:4940091-4945222,17:4940267-4945222,17:4940267-4945222,17:4940091-4945222,17:4940267-4945222,17:4940267-4945222,17:4940091-4945222,17:4940091-4945222,17:4940267-4945222,17:4940091-4945222	150	2	2	0.000816739
			CNPY2	12:56309843-56315988,12:56314473-56316348	150	2	2	0.000848565
			KDM8	16:27203974-27221768,16:27203525-27221768	150	3	3	0.000850186
			ENPEP	4:110476154-110565285,4:110476154-110565285,4:110476154-110554918,4:110476154-110560276,4:110476154-110565285,4:110476154-110565285	150	5	5	0.000851213
			SELENON	1:25800192-25818221,1:25800192-25818221	150	6	6	0.000871003
			IPO8	12:30628987-30695869,12:30628980-30677244	150	6	6	0.000896633
			YPEL3	16:30092313-30096213,16:30092313-30096213	150	2	2	0.000901739
			ERVV-2	19:53044739-53051680	150	2	2	0.00091056
			PRR3	6:30556708-30563723,6:30557294-30563723,6_GL000251v2_alt:2036428-2043443,6_GL000251v2_alt:2037014-2043443,6_GL000252v2_alt:1812532-1819547,6_GL000252v2_alt:1813118-1819547,6_GL000253v2_alt:1867523-1873952,6_GL000253v2_alt:1866937-1873952,6_GL000254v2_alt:1901340-1907769,6_GL000254v2_alt:1900754-1907769,6_GL000255v2_alt:1812379-1818808,6_GL000255v2_alt:1811793-1818808,6_GL000256v2_alt:1858049-1864…	150	2	2	0.000921196
			FRMD6	14:51717282-51730726,14:51651909-51730726,14:51489127-51730726,14:51651909-51730726	150	2	2	0.000930275
			SSTR3	22:37204236-37212477,22:37204236-37210689	150	6	6	0.000931808
			ZNF17	19:57411160-57421934,19:57411160-57421939	150	5	5	0.000957526
			ZNF100	19:21722770-21767579,19:21722770-21767579,19:21722770-21767579,19:21722770-21767579,19:21722770-21767579,19_GL383575v2_alt:83960-128769,19_GL383575v2_alt:83960-128769,19_GL383575v2_alt:83960-128769,19_GL383575v2_alt:83960-128769,19_GL383575v2_alt:83960-128769	150	6	6	0.000984194
			MFSD13A	10:102461394-102477045	150	2	2	0.000990822
			HTRA3	4:8269753-8296524,4:8269753-8307098	150	3	3	0.000992349
			OR3A3	17:3420567-3421533	150	2	2	0.0010148
			NCAN	19:19211957-19252233	150	4	4	0.00101824
			SYNE4	19:36003306-36008813,19:36003306-36008813	150	4	4	0.00102792
			SERPIND1	22:20774112-20787720	150	3	3	0.00103179
			SMIM1	1:3772748-3775956,1:3772748-3775956,1:3772748-3775956,1:3772748-3775956	150	1	1	0.00106058
			CALML3	10:5524960-5526771	150	1	1	0.00107287
			TNFSF15	9:114784651-114806039,9:114784634-114792530	150	2	2	0.00107619
			VPS13D	1:12230029-12512046,1:12230029-12512046	150	10	10	0.00107711
			EXOSC9	4:121801322-121817021,4:121801322-121817021	150	4	3	0.00109
			CSTF2T	10:51695485-51699595	150	2	2	0.00109505
			RNASE9	14:20556092-20560931,14:20556092-20560931,14:20556092-20560931,14:20556092-20560931,14:20556092-20560931,14:20556092-20560931,14:20556092-20560931,14:20556092-20560931	150	1	1	0.00109505
			RBP5	12:7123685-7130005,12:7123685-7128889	150	1	1	0.00109505
			ERP44	9:99979187-100099000	150	1	1	0.00109505
			MFF	2:227325250-227357833,2:227325250-227357833,2:227325250-227357833,2:227325250-227357833,2:227325250-227357833,2:227325250-227357833,2:227327511-227357836,2:227328677-227357836,2:227328677-227357836,2:227325250-227357833	150	1	1	0.00109505
			TNFRSF25	1:6464110-6466195,1:6461153-6466195,1:6461153-6466195,1:6461153-6466195,1:6461153-6466195,1:6460785-6466173	150	1	1	0.00109505
			CCDC153	11:119189637-119195841	150	1	1	0.00109505
			ARHGEF2	1:155946838-155978175,1:155946853-155978547,1:155946838-155978545,1:155946838-155978175,1:155946838-155979560,1:155946838-155979290	150	1	1	0.00109505
			CSN1S1	4:69931067-69946572,4:69931067-69946572	150	1	1	0.00109505
			ANKS4B	16:21233698-21253850,16_KV880768v1_fix:57389-77541	150	1	1	0.00109505
			RBBP4	1:32651207-32686211,1:32651207-32686211,1:32651357-32686211	150	1	1	0.00109505
			DPY19L2	12:63558912-63668493	150	1	1	0.00109505
			SIM1	6:100385008-100464456,6:100385008-100464921	150	1	1	0.00109505
			GPR84	12:54362444-54364486	150	1	1	0.00109505
			GDPD3	16:30104809-30113537	150	1	1	0.00109505
			MYL10	7:101613329-101629296	150	1	1	0.00109505
			SLC49A4	3:122795068-122881139	150	1	1	0.00109505
			ZNF324	19:58467079-58475436	150	5	5	0.0011094
			OR2T35	1:248638286-248639258	150	9	9	0.00111216
			ESS2	22:19130278-19144651,22:19130278-19144651	150	5	5	0.00115786
			AIRE	21:44285875-44298648	150	5	5	0.00116621
			PPIP5K2	5:103120300-103212799,5:103120300-103212799,5:103120300-103212799,5:103120300-103212799,5:103120300-103212799,5:103120300-103212799,5:103120300-103212799,5:103120300-103212799,5:103120300-103212799,5:103120300-103212799,5:103120300-103212799	150	5	5	0.00117003
			CDH16	16:66908121-66918885,16:66908121-66918885,16:66908121-66918885,16:66908121-66918885	150	8	8	0.00117899
			VPS36	13:52412605-52450634,13:52412605-52450634,13:52412601-52450244	150	1	1	0.00118612
			KY	3:134605939-134651022,3:134599922-134651022,3:134599922-134651018,3:134605939-134651022,3:134599922-134651022	150	2	2	0.00118712
			IFNL1	19:39296406-39298673	150	4	4	0.00120334
			INPP1	2:190343588-190371665,2:190343588-190371665	150	1	1	0.00120366
			ARRDC2	19:18008169-18014102,19:18001123-18014102,19:18008169-18014102	150	2	2	0.0012064
			PLA2G2A	1:19975430-19979659,1:19975434-19980434,1:19975434-19980434,1:19975434-19980434	150	3	3	0.00126384
			RSPO4	20:958452-1002311,20:958452-1002311	150	5	5	0.00126876
			SLAMF8	1:159826872-159837492,1:159826872-159837492	150	2	2	0.00127015
			CCNA2	4:121816443-121823883	150	1	1	0.00129176
			MPHOSPH10	2:71130633-71150101	150	5	5	0.00132114
			PNN	14:39175253-39183220	150	3	3	0.00137576
			OR6C65	12:55400528-55401467	150	2	2	0.00137617
			UPK1A	19:35666515-35678485,19:35666515-35678485	150	3	3	0.00138939
			CCDC116	22:21632796-21635802,22:21632759-21637329	150	7	7	0.00140016
			C1QA	1:22636627-22639678,1:22636761-22639682,1:22636627-22639678	150	4	4	0.00146071
			OR1B1	9:122628578-122629535	150	1	1	0.00149515
			CNNM3	2:96816267-96835382,2:96816267-96835382	150	5	5	0.00153553
			CD109	6:73696084-73828317,6:73696202-73828313,6:73696084-73828317	150	16	16	0.0015384
			SZT2	1:43389898-43454247,1:43389898-43454247	150	19	18	0.00154945
			DEPP1	10:44976127-44978809	150	3	3	0.00155096
			IFIH1	2:162267073-162318684	150	8	8	0.00156741
			RBM44	2:237798778-237842805	150	6	6	0.00161716
			COX10	17:14069503-14208677	150	2	2	0.00163934
			ITGA3	17:50056109-50090481	150	4	4	0.00164872
			EIF3J	15:44537067-44562803,15:44537146-44562803,15:44537067-44562803	150	1	1	0.00165653
			CD80	3:119524292-119559614	150	4	4	0.00166697
			ARID3A	19:926034-975937	150	2	2	0.00167465
			CYFIP1	15:22867052-22980368,15:22867052-22980849,15:22867052-22980368,15:22867052-22980368,15:22867052-22980368,15:22867052-22980898,15:22867052-22980368,15:22867052-22980368,15:22867052-22917313,15:22867052-22980368,15_KI270848v1_alt:743-77363,15_KI270848v1_alt:743-77363,15_KI270848v1_alt:743-77363,15_KI270848v1_alt:743-77363,15_KI270848v1_alt:743-77893,15_KI270848v1_alt:743-14353,15_KI270848v1_alt:743…	150	4	4	0.00168545
			HAGH	16:1809097-1827194,16:1809097-1827194,16:1809097-1827194,16:1807629-1826825,16:1809097-1827194	150	3	3	0.00172036
			ELOA2	18:47032571-47035617	150	10	10	0.00172248
			STARD13	13:33117547-33206050,13:33103138-33206024,13:33103138-33186091,13:33103138-33285755,13:33103138-33676794,13:33117547-33186091	150	4	4	0.00173292
			NMU	4:55595230-55636298,4:55595230-55636298,4:55595230-55636298,4:55595230-55636793	150	2	2	0.00175347
			GHRHR	7:30963952-30979528	150	8	8	0.00176749
			ZBTB8A	1:32539426-32605941,1:32539426-32605941,1:32539426-32605941	150	3	3	0.00178037
			VANGL1	1:115642628-115698224,1:115641969-115698220,1:115641969-115698220	150	3	3	0.00179167
			UNC45A	15:90934885-90954093,15:90934885-90954093,15:90934619-90954093,15:90930179-90954093,15:90935284-90954093	150	7	7	0.00181953
			ANG	14:20684176-20694186,14:20688763-20694183,14:20684559-20694183,14:20684559-20694183,14:20688763-20694183,14:20688763-20694183	150	3	3	0.00182915
			TEX38	1:46671853-46673584,1:46671853-46673584,1:46671853-46673584	150	2	2	0.00185412
			FCRL4	1:157573747-157598085	150	4	4	0.0018729
			OR5AR1	11:56663685-56664618	150	2	2	0.00187935
			PIGL	17:16217209-16326411	150	2	2	0.0018856
			RHOJ	14:63204442-63293507	150	2	2	0.00191639
			PRPF39	14:45084115-45116282	150	2	2	0.00198762
			KIF16B	20:16366842-16573448,20:16272103-16573448,20:16272103-16573448	150	11	11	0.00199888
			OTP	5:77628711-77638713	150	2	2	0.00203688
			FOXL1	16:86578548-86583476	150	2	2	0.0020832
			DUSP8	11:1554050-1572271,11_KI270830v1_alt:36287-54508,11_KI270903v1_alt:30577-48798	150	2	2	0.00211723
			ZNF766	19:52269586-52296046	150	3	3	0.00217231
			COX18	4:73052361-73069716,4:73054695-73069759,4:73052361-73069716,4:73052361-73069716	150	5	5	0.00220741
			LUC7L	16:188989-229449,16:188989-229449,16:188968-229482,16:188968-229482	150	2	2	0.00225125
			ENG	9:127815011-127847167,9:127815015-127854658,9:127815011-127854773	150	4	4	0.00228659
			SREBF1	17:17811333-17836986,17:17811348-17837011,17:17811333-17823630	150	7	7	0.00230539
			OR5A1	11:59436468-59451380	150	3	3	0.00233927
			ERG	21:38400074-38661780,21:38380027-38661780,21:38380027-38584945,21:38380027-38660667,21:38380027-38498504,21:38380035-38498477,21:38380027-38661780,21:38367260-38661780,21:38380035-38498477,21:38470775-38661783	150	2	2	0.00234524
			SLC1A6	19:14961314-14979864,19:14961314-14979864,19:14950032-15010643,19:14950032-14979864,19:14950032-14979864,19:14961314-14979864,19:14961314-14979864	150	2	2	0.00234524
			SAP18	13:21140545-21149097,13:21140513-21149085	150	2	2	0.00238581
			SLC6A9	1:43996482-44031462,1:43996482-44031123,1:43996482-44017340,1:43996482-44017163,1:43996482-44031462,1:43996482-44017163,1:43996482-44017340,1:43996482-44031462,1:43996482-44017163,1:43996482-44017163	150	4	4	0.00242246
			VSIG10L	19:51331535-51342124	150	7	6	0.00249491
			MYZAP	15:57591903-57685364,15:57591903-57685364	150	4	4	0.00256767
			PPARGC1B	5:149730309-149855022,5:149771939-149855022,5:149730309-149855022	150	9	9	0.00260036
			ANGPT2	8:6499632-6563245,8:6499632-6563245,8:6499632-6563245	150	3	3	0.00260989
			BPIFC	22:32413846-32457386	150	3	3	0.00267762
			RTL10	22:19846145-19854874	150	1	1	0.00273011
			RPEL1	10:103245886-103248016	150	1	1	0.00273139
			VCPIP1	8:66628486-66667231	150	3	3	0.00279521
			TNFRSF19	13:23579359-23669267,13:23579359-23676093,13:23570411-23676093,13:23570369-23676105,13:23579359-23676093	150	2	2	0.00282658
			IFIT5	10:89414567-89420997	150	5	5	0.00283681
			SYT3	19:50621976-50638045,19:50621976-50639881,19:50621976-50639835	150	3	3	0.00288088
			CEP85	1:26269278-26278808,1:26234199-26278808,1:26234199-26278808,1:26234199-26278808	150	4	4	0.00294688
			BAG4	8:38176854-38213301,8:38176854-38213301	150	2	2	0.00298444
			SPG11	15:44562695-44663662,15:44562695-44663662	150	10	10	0.00299186
			FANCL	2:58159246-58241325,2:58159242-58241380,2:58159246-58241325,2:58159242-58241380,2:58159246-58241307	150	2	2	0.00300566
			E4F1	16:2223590-2235742,16:2223487-2235742,16:2223487-2235742	150	5	5	0.00309639
			BVES	6:105096823-105137157,6:105096823-105136668,6:105096823-105136346	150	3	3	0.00315926
			APOBEC3F	22:39040863-39044423,22:39040863-39055970	150	9	9	0.00316241
			PROZ	13:113158653-113172384,13:113158647-113172386	150	6	6	0.00320255
			RBM28	7:128297684-128343908,7:128297684-128343908	150	9	9	0.00323375
			DNMT3L	21:44246338-44261897,21:44246338-44261897	150	2	2	0.00334899
			C2orf72	2:231037522-231049717	150	4	4	0.00337206
			OR11H4	14:20242791-20243766	150	2	2	0.00341375
			CCDC115	2:130337932-130342164,2:130337932-130342164,2:130337932-130342681,2:130337932-130342681,2:130337932-130342164	150	2	2	0.00345892
			ERFL	19:41907703-41928449	150	6	6	0.00350627
			SPDYE3	7:100307701-100322196	150	3	3	0.00357234
			OR6S1	14:20640695-20641691	150	4	4	0.00357418
			AURKA	20:56369389-56392215,20:56369389-56392215,20:56369389-56392215,20:56369389-56392215,20:56369388-56392337,20:56369389-56392215,20:56369389-56392215,20:56369389-56392215,20:56369389-56392215	150	2	2	0.00359571
			FDFT1	8:11795572-11839309,8:11807942-11839309,8:11802610-11839309,8:11802610-11839309,8:11795572-11839309,8:11795572-11839309,8:11802740-11839298,8:11809143-11839309,8:11803043-11839309,8:11808416-11839309,8:11803088-11839309,8_KZ208915v1_fix:1508762-1545047,8_KZ208915v1_fix:1508762-1545480,8_KZ208915v1_fix:1508762-1552526,8_KZ208915v1_fix:1508762-1552526,8_KZ208915v1_fix:1508762-1552526,8_KZ208915v1_f…	150	8	8	0.00360357
			TEX30	13:102765887-102773786,13:102765887-102773786,13:102765887-102773786,13:102765887-102773786	150	2	2	0.00360929
			GEMIN7	19:45079259-45091518,19:45075626-45091518,19:45079194-45090916,19:45079259-45091518,19:45079259-45091518	150	1	1	0.00360929
			ZNF296	19:45071499-45076478	150	1	1	0.00360929
			WDR43	2:28894666-28948219	150	2	2	0.00367215
			PECR	2:216038387-216081809	150	3	3	0.0036862
			TDRD6	6:46687884-46704319,6:46687874-46704319,6:46680267-46704319	150	13	13	0.00371494
			IDH3A	15:78149361-78171941	150	4	4	0.00376478
			EGR4	2:73290928-73293548	150	3	3	0.00377091
			TBC1D8	2:101007227-101151447,2:101007227-101151382,2:101007227-101151447	150	3	3	0.00382002
			NR1H4	12:100503359-100564414,12:100503359-100564414,12:100473865-100564414,12:100473865-100564414,12:100473865-100564414,12:100473865-100564414,12:100473865-100564414	150	2	2	0.00383854
			PSMD2	3:184299240-184309050,3:184300580-184309050,3:184300580-184309050	150	2	2	0.00405553
			DMGDH	5:79020666-79069674,5:79020666-79069674,5:78997563-79069674	150	5	5	0.00420462
			PHACTR4	1:28369739-28500364,1:28369739-28500364,1:28369739-28500364,1:28369739-28500364,1:28438149-28500364,1:28369739-28500364	150	7	7	0.00440563
			PFKFB2	1:207053274-207081024,1:207053274-207077817	150	3	3	0.00442909
			AMBP	9:114060127-114078300	150	2	2	0.00443289
			DEFB132	20:257723-261095	150	2	2	0.00443896
			IZUMO1R	11:94304738-94308146	150	1	1	0.00444052
			PLK1	16:23678888-23690367	150	2	2	0.00451698
			TMEM186	16:8795179-8797639	150	2	2	0.00454235
			ZSCAN25	7:99616945-99632408,7:99616945-99632408,7:99616945-99632408,7:99616945-99632408,7:99616945-99672542,7:99616945-99672542,7:99616945-99632408,7:99616945-99632408,7:99616945-99632408	150	4	4	0.00459316
			ANKRD11	16:89286661-89490561,16:89267631-89490561,16:89267631-89490561,16:89267631-89490561	150	21	21	0.00461319
			ITGA2	5:52989351-53094779,5:52989351-53094779,5:52989351-53094779,5:52989351-53094779,5:52989351-53094779,5:52989351-53094779	150	4	4	0.00471795
			UGT2B7	4:69051263-69112987,4:69096473-69112987,4:69096473-69112987	150	5	5	0.00473615
			BZW2	7:16661213-16706514,7:16646180-16706514,7:16661213-16706514,7:16646180-16706514,7:16646133-16706523	150	3	3	0.00476233
			NPHP4	1:5862810-5992425,1:5862810-5992425,1:5862810-5992425,1:5862810-5992425	150	13	13	0.00476256
			CCER2	19_KQ458386v1_fix:318651-321830,19:38908979-38912158	150	1	1	0.00477886
			ITPR3	6:33621321-33696562	150	6	6	0.00491854
			APOBEC4	1:183646275-183653316	150	5	5	0.00499459
			OR2T1	1:248405994-248407104,1_KI270761v1_alt:60034-61144,1_KI270892v1_alt:56200-57310	150	1	1	0.0050598
			PDXP	22:37658722-37666932	150	2	2	0.00506076
			WDR45B	17:82614561-82648444	150	1	1	0.00520783
			CUL2	10:35008550-35074283,10:35008550-35074330,10:35008550-35074283,10:35008550-35090341,10:35008550-35090614,10:35008550-35090341	150	2	2	0.00525273
			MUSK	9:110668790-110806558,9:110668790-110806558,9:110668790-110806558,9:110728261-110806558	150	10	10	0.00535701
			MRAP	21:32298854-32312288,21:32291812-32312288,21:32291812-32312288,21:32291812-32314783	150	2	2	0.00540467
			N6AMT1	21:28872190-28885367,21:28872190-28885373,21:28876063-28885373	150	1	1	0.00541478
			SPATA31A3	9:66986303-66992550	150	8	7	0.00543351
			CNMD	13:52703265-52739820,13:52703265-52739820	150	1	1	0.00545362
			TAPBP	6_GL000252v2_alt:4543212-4557593,6_GL000252v2_alt:4543212-4557593,6_GL000252v2_alt:4547159-4557902,6_GL000254v2_alt:4735630-4750012,6_GL000254v2_alt:4739568-4750321,6_GL000254v2_alt:4735630-4750012,6_GL000255v2_alt:4494115-4508505,6_GL000255v2_alt:4498063-4508814,6_GL000255v2_alt:4494115-4508505,6_GL000251v2_alt:4711179-4725561,6_GL000251v2_alt:4715126-4725870,6_GL000251v2_alt:4711179-4725561,6:3…	150	3	3	0.00549086
			XIRP2	2:167187371-167259751,2:166888479-167259751,2:167187371-167259751,2:166888486-167259751,2:166888486-167259751	150	17	17	0.00551001
			CA5A	16:87888012-87936529,16:87888012-87936529,16:87888012-87936529,16:87881548-87936529	150	3	3	0.00556311
			BLK	8:11494386-11564599,8:11494386-11564599,8_KZ208915v1_fix:1783516-1853694,8_KZ208915v1_fix:1783516-1853694	150	5	5	0.00569504
			KRTAP10-9	21:44627092-44628378	150	8	8	0.00569823
			SELENBP1	1:151364303-151372705,1:151364303-151372705,1:151364303-151372705	150	6	6	0.00573756
			RGL1	1:183636108-183928543,1:183636108-183928543,1:183636108-183928543,1:183805119-183928532,1:183805119-183928543	150	6	6	0.00574551
			ADAM12	10:126041343-126388477,10:126012390-126388477,10:126041343-126388477,10:126012390-126388477,10:126041343-126388477	150	5	5	0.00576608
			SNAP29	22:20859006-20891213	150	1	1	0.00579252
			GCOM1	15:57591903-57717557,15:57591903-57717557,15:57591903-57717557,15:57591903-57717557,15:57591903-57717557,15:57591903-57717557,15:57591903-57717557,15:57591903-57717557	150	6	6	0.00582994
			TTC12	11:113314582-113366387,11:113314582-113366387,11:113314582-113366387,11:113314582-113366387,11:113314582-113366387,11:113314582-113366387,11:113314582-113373296,11:113314582-113369122,11:113314582-113366387	150	3	3	0.00583114
			SLC3A1	2:44275479-44321492	150	5	5	0.0058324
			SLC6A16	19:49289637-49325191	150	6	6	0.005911
			VPS13A	9:77177533-77421537,9:77177444-77383005,9:77177533-77421537,9:77177444-77385190	150	15	15	0.00596581
			OR1E1	17:3397103-3398410	150	2	2	0.00596867
			ZNF763	19:11965039-11980616,19:11965039-11980616,19:11965039-11980616,19:11965039-11980616	150	6	6	0.0059783
			KLHL17	1:960583-965719	150	5	5	0.00599078
			ALG6	1:63367626-63438552	150	1	1	0.00601248
			STAM2	2:152116800-152175763	150	2	2	0.00602557
			NEDD4	15:55826923-55917136,15:55826923-55993612,15:55826923-55993612,15:55826918-55917131,15:55826918-55917131,15:55826918-55917131,15:55826918-55917131	150	6	6	0.00602558
			ALDH1L2	12:105019789-105084458,12:105019789-105084458	150	4	4	0.00602954
			STAB2	12:103587272-103766718	150	19	19	0.00608845
			PTK7	6:43076313-43161715,6:43076313-43161715,6:43076313-43161715,6:43076813-43161720,6:43076313-43161715,6:43076313-43161715,6:43076313-43161715	150	7	7	0.00608984
			OR8B4	11:124423941-124424871	150	3	3	0.00609766
			P3H1	1:42746373-42767028,1:42746373-42767028,1:42746373-42767028	150	9	9	0.00616599
			BTNL3	5:180988845-181006727	150	3	3	0.00617438
			SELENOV	19:39515112-39520686,19:39515112-39520686,19:39515422-39520675	150	4	4	0.00633973
			BRF1	14:105209285-105247885,14:105209285-105315577,14:105209285-105301001,14:105209285-105301001,14:105256185-105301001,14:105209285-105249404,14:105209285-105315577	150	6	6	0.00634807
			PAM	5:102865822-103031104,5:102865822-103031104,5:102755304-103031104,5:102755304-103031104,5:102755304-103031104,5:102755304-103031104,5:102755304-103031104,5:102755304-103031104,5:102755304-103031104,5:102865822-103031104,5:102755304-103031104,5:102808197-103031104,5:102754782-103031104,5:102865822-103031104,5:102755304-103031104,5:102755304-103031104,5:102755304-103031104,5:102755304-103031104,5:1…	150	8	8	0.00636738
			ZNF684	1:40531636-40548166	150	2	2	0.00644695
			DCLK3	3:36712421-36739861	150	3	3	0.00647454
			HTRA1	10:122461552-122514907	150	3	3	0.00651125
			CENPB	20:3783850-3786740	150	2	2	0.00656129
			AASS	7:122073549-122144249	150	9	8	0.00657417
			MBTPS1	16:84053762-84116942	150	9	9	0.00667382
			MORC3	21:36320196-36376632,21:36320188-36376646,21:36320188-36376646	150	3	3	0.00669131
			ZP2	16:21197451-21214510,16:21197449-21211574,16:21197449-21211574,16:21197449-21211574,16:21197449-21211574,16_KV880768v1_fix:21140-35265,16_KV880768v1_fix:21142-38201,16_KV880768v1_fix:21140-35265,16_KV880768v1_fix:21140-35265,16_KV880768v1_fix:21140-35265	150	4	4	0.00669878
			ACSM1	16:20623236-20691256,16:20623236-20697788,16:20623234-20691256	150	2	2	0.00670966
			WASHC4	12:105107730-105169128,12:105107730-105169128	150	6	6	0.0067203
			FXR2	17:7591229-7614897	150	2	2	0.00678827
			PHKB	16:47461298-47701523,16:47461330-47701523,16:47461330-47701523	150	7	7	0.00694677
			SHISA6	17:11241212-11564063,17:11241212-11564063,17:11241422-11564063	150	4	4	0.00698757
			CLDN19	1:42733092-42740236,1:42733092-42740236,1:42733092-42740254	150	2	2	0.00700385
			DENND5A	11:9138825-9265350,11:9138825-9265326,11:9138825-9265350,11:9138825-9265350,11:9138825-9265350	150	5	5	0.00708902
			IL17RB	3:53846567-53865794	150	3	3	0.0071382
			AP1S3	2:223755325-223837582,2:223755325-223837582,2:223755325-223837582	150	3	3	0.0072066
			MYO7B	2:127535801-127637728	150	12	12	0.00740398
			OR1K1	9:122800122-122801073	150	4	4	0.00741255
			ADI1	2:3497918-3517747,2:3497365-3519531,2_KI270769v1_alt:107388-110465,2_KI270769v1_alt:106835-110465	150	4	4	0.0076789
			NBEAL1	2:203014874-203225194,2:203014874-203225194	150	14	14	0.00770787
			F7	13:113105787-113120681,13:113105790-113120685,13:113105787-113120681,13:113105790-113120685	150	4	4	0.00771635
			ILVBL	19:15114986-15125786	150	5	5	0.00773722
			TNRC6B	22:40177924-40335808,22:40044816-40335808,22:40177924-40335808	150	3	3	0.00777933
			C16orf82	16:27066926-27069166	150	3	3	0.00786647
			FRZB	2:182833275-182866637	150	2	2	0.00793868
			CDCA2	8:25459232-25507911,8:25458930-25507917,8:25458930-25507917	150	4	4	0.00794071
			EXD2	14:69191765-69244020,14:69191765-69244020,14:69191476-69244020,14:69191476-69244020,14:69191476-69244020,14:69191765-69244020,14:69191476-69244020	150	5	5	0.00794519
			SLC49A3	4:681828-689151,4:681828-689151,4:681828-689151,4:681828-689151,4:681828-689151,4:681828-689151,4:681828-689151	150	4	4	0.00797559
			ABCA7	19:1040106-1065571	150	17	17	0.00799872
			SLCO1B3-SLCO1B7	12:20815673-21091222	150	4	4	0.00803677
			SLCO1B3	12:20810704-20916909,12:20822547-20916909	150	4	4	0.00803677
			BAAT	9_KI270823v1_alt:421208-432256,9_KI270823v1_alt:421208-432254,9_KI270823v1_alt:421208-432256,9:101360416-101383564,9:101360416-101383873,9:101360416-101385006	150	3	3	0.00811079
			KIF21A	12:39293227-39443120,12:39293227-39443120,12:39293227-39443120,12:39293227-39443120,12:39293227-39443120,12:39293227-39443120,12:39293227-39443120	150	5	5	0.00845625
			UROC1	3:126481165-126517773,3:126481165-126517773	150	12	12	0.00855217
			PGAM2	7:44062726-44065567	150	6	6	0.00886423
			VEGFB	11:64234583-64239264,11:64234583-64239264	150	3	2	0.00891842
			ZNF598	16:1997653-2009821	150	11	6	0.00901749
			ACY3	11:67642554-67650730	150	3	3	0.00906768
			ABI3	17:49210226-49223225,17:49210706-49223225	150	4	4	0.00915085
			RCSD1	1:167630231-167708696,1:167630231-167708696,1:167630192-167708696,1:167630231-167643238	150	5	5	0.00917427
			SLC4A5	2:74221433-74315025,2:74216241-74343416	150	3	3	0.00924194
			USP28	11:113797874-113875572,11:113797874-113875572,11:113797874-113875572,11:113797874-113875572,11:113797874-113875572,11:113797874-113875572,11:113797874-113875572,11:113797874-113875572,11:113797874-113875572,11:113797874-113875572,11:113797874-113875572,11:113797874-113875572,11:113797874-113875572,11:113797874-113875572,11:113797874-113875572,11:113797874-113875572,11:113797874-113875572,11:11381…	150	7	7	0.00927388
			GTF2IRD2	7:74832632-74851576,7:74796143-74850125,7:74796143-74851576	150	1	1	0.00928989
			GTPBP3	19:17337552-17342731,19:17334981-17342731,19:17337552-17342731,19:17337552-17342731	150	3	3	0.00946607
			ANGPTL5	11:101890673-101916522	150	4	4	0.00948089
			KATNAL2	18:46917593-47098949,18:46917593-47098949,18:46917593-47102243,18:46917593-47102243,18:46917593-47102243,18:46917593-47098949,18:46917593-47098949,18:46917593-47098949,18:46917593-47098949,18:46917593-47102243,18:46917593-47098949,18:46917593-47102243,18:46946834-47102243,18:46946796-47102243	150	14	14	0.00948882
			NUBPL	14:31561403-31861223,14:31561403-31861223,14:31714568-31861223,14:31577915-31861223	150	2	2	0.00961981
			METTL27	7:73834590-73842516	150	3	3	0.00968063
			CLDN3	7:73768996-73770270	150	2	2	0.00969635
			OR2S2	9:35957107-35958154	150	3	3	0.0098071
			RAB1A	2:65086853-65130106,2:65086853-65130301	150	1	1	0.00991371
			LRRC56	11:537526-554912,11_KI270832v1_alt:67167-84552	150	10	10	0.0100043
			NT5DC2	3:52524386-52533857,3:52524386-52535027	150	7	7	0.0101283
			ASAP1	8:130052104-130443674,8:130052104-130443674,8:130052104-130443660,8:130052104-130443674,8:130052104-130443660	150	4	4	0.0101808
			ARHGAP17	16:24919390-25015369,16:24919390-25015369	150	2	2	0.0102326
			SLC30A5	5:69094013-69104740,5:69094013-69104740,5:69094013-69131067	150	1	1	0.0102726
			ZNF778	16:89217702-89237136,16:89217702-89237136,16:89217702-89237136,16:89217702-89237136	150	12	12	0.0102795
			TLR5	1:223109403-223143248	150	7	7	0.0103291
			OR2C3	1:247530131-247533839	150	6	4	0.0103951
			EPN1	19:55675225-55709532,19:55675194-55695767,19:55676624-55695767,19:55675194-55695767	150	8	8	0.0104513
			TMEM135	11:87037933-87328824,11:87037933-87328824,11:87037933-87328824	150	1	1	0.0104765
			REX1BD	19:18588797-18592337,19:18588797-18592337	150	2	2	0.0107185
			SUSD1	9:112040782-112175297,9:112040782-112175297,9:112040782-112175297	150	5	5	0.0107212
			THBS4	5:80035347-80083284,5:79991295-80083284,5:79991295-80083284,5:80036022-80083284	150	6	6	0.0108014
			STK31	7:23710218-23832511,7:23710218-23832511,7:23710218-23832511,7:23710218-23832511,7:23710218-23832511	150	6	6	0.01087
			PIGW	17_KI270857v1_alt:769890-774207,17_KI270857v1_alt:769665-774207,17_KI270857v1_alt:769665-774207,17:36534986-36539303,17:36534761-36539303,17:36534761-36539303	150	3	3	0.0109302
			GPR142	17:74367505-74372600,17:74367505-74372600,17:74367505-74372600	150	8	7	0.0109537
			TNFRSF13B	17:16939080-16972118	150	4	4	0.0110068

## Sheet: Supplemental Table S6
Gene	RANGE	N_INFORMATIVE	NumVar	NumPolyVar	Q	Pvalue	NumPerm	ActualPerm	Stat	NumGreater	NumEqual	PermPvalue
SLC44A3	1:94820600-94895246,1:94820600-94895246,1:94820356-94895246,1:94824492-94895247,1:94820356-94895246,1:94820356-94895246,1:94820356-94895246,1:94820356-94895246,1:94820356-94895246	150	7	7	12831700	3.78111e-15	10000	10000	12831700	7	0	0.0007
EPO	7:100720467-100723700	150	4	4	11472600	4.09335e-15	10000	10000	11472600	11	0	0.0011
ADGRG3	16:57668305-57689378,16:57668305-57689378	150	4	4	16136700	4.97736e-13	10000	10000	16136700	51	0	0.0051
TP53I3	2:24077432-24085215,2:24077432-24084834,2:24077432-24084331	150	1	1	8058400	7.84516e-13	10000	10000	8058400	0	74	0.0037
APOC3	11:116829906-116833072	150	1	1	8058400	7.84516e-13	10000	10000	8058400	0	55	0.00275
SIN3A	15:75369378-75451690,15:75369378-75451690,15:75369378-75455815	150	1	1	8058400	7.84516e-13	10000	10000	8058400	0	66	0.0033
HTRA2	2:74529932-74533319,2:74529404-74533556,2:74529404-74533556,2:74529404-74533556,2:74529404-74533556,2:74529404-74533556,2:74529404-74533556,2:74529404-74533556	150	1	1	8058400	7.84516e-13	10000	10000	8058400	0	65	0.00325
AGPAT1	6_GL000254v2_alt:3510232-3520129,6_GL000254v2_alt:3510232-3518105,6_GL000254v2_alt:3510232-3519367,6_GL000254v2_alt:3510232-3515137,6_GL000254v2_alt:3510232-3519141,6_GL000256v2_alt:3484418-3494315,6_GL000256v2_alt:3484418-3492291,6_GL000256v2_alt:3484418-3493327,6_GL000256v2_alt:3484418-3493553,6_GL000256v2_alt:3484418-3489323,6_GL000251v2_alt:3606563-3616460,6_GL000251v2_alt:3606563-3614436,6_G…	150	1	1	8058400	7.84516e-13	10000	10000	8058400	0	68	0.0034
FCGR1A	1:149782693-149791675,1:149782693-149791675,1:149782693-149791675,1:149782693-149791675,1:149782693-149791675,1:149782693-149791675,1:149782693-149791675,1:149782693-149791675,1:149782693-149791675,1:149782693-149800609,1:149782693-149798485,1:149782693-149791675	150	1	1	8058400	7.84516e-13	10000	10000	8058400	0	68	0.0034
SULT2A1	19:47870466-47886315	150	1	1	8058400	7.84516e-13	10000	10000	8058400	0	69	0.00345
SLC51A	3:196216533-196233427	150	1	1	8058400	7.84516e-13	10000	10000	8058400	0	65	0.00325
PANX1	11:94128840-94181968	150	1	1	8058400	7.84516e-13	10000	10000	8058400	0	58	0.0029
TRIM58	1:247857186-247880136	150	1	1	8058400	7.84516e-13	10000	10000	8058400	0	69	0.00345
BCDIN3D	12:49836042-49843106	150	1	1	8058400	7.84516e-13	10000	10000	8058400	0	65	0.00325
HDDC2	6:125275349-125301967	150	2	2	8140120	1.92518e-12	10000	10000	8140120	21	1	0.00215
SELENBP1	1:151364303-151372705,1:151364303-151372705,1:151364303-151372705	150	6	6	16361800	2.17612e-12	10000	10000	16361800	34	0	0.0034
RRP1	21:43789576-43805278	150	2	2	15939000	2.20215e-12	10000	10000	15939000	6	0	0.0006
TRMU	22:46335713-46357340,22:46335713-46357340,22:46335713-46357340,22:46335713-46357340,22:46335713-46357340,22:46335713-46357340,22:46335713-46357340	150	2	2	8245050	3.27195e-12	10000	10000	8245050	6	0	0.0006
EPHA8	1:22563488-22589619,1:22563488-22603595	150	10	10	25530100	4.49187e-12	10000	10000	25530100	12	0	0.0012
OR2W3	1:247895586-247896531	150	2	2	8145520	4.6207e-12	10000	10000	8145520	29	0	0.0029
JHY	11:122882929-122959722,11:122882527-122959722,11:122882527-122959722,11:122882758-122963862,11:122882527-122905887	150	2	2	8062950	4.65122e-12	10000	10000	8062950	84	2	0.0085
SEMA6D	15:47718091-47765482,15:47718488-47774223,15:47718091-47774221,15:47717504-47774221,15:47717504-47774228,15:47184088-47774221,15:47718091-47774221,15:47718091-47774221,15:47718091-47774221	150	2	2	8081930	4.73993e-12	10000	10000	8081930	66	1	0.00665
RNF220	1:44405254-44651723,1:44631967-44651723,1:44405159-44651724,1:44424000-44651723,1:44405254-44651723,1:44405254-44651723,1:44406791-44651723	150	2	2	8059850	5.25984e-12	10000	10000	8059850	108	1	0.01085
H2BC18	1:149782688-149812373,1:149811878-149812370	150	2	2	8059850	5.28089e-12	10000	10000	8059850	128	0	0.0128
SLC10A1	14:69775415-69797241	150	2	2	8078410	5.30994e-12	10000	10000	8078410	76	0	0.0076
SNORC	2:232870085-232878700,2:232869013-232878704,2:232875427-232878704,2:232869631-232878704,2:232875831-232878700,2:232875609-232878704	150	2	2	8175170	5.32848e-12	10000	10000	8175170	9	0	0.0009
VCPKMT	14:50108636-50116572,14:50108636-50116572,14:50108636-50116572,14:50108636-50116572	150	2	2	8109570	5.32878e-12	10000	10000	8109570	38	0	0.0038
CBX4	17:79833155-79839440	150	2	2	8101620	5.48884e-12	10000	10000	8101620	47	4	0.0049
CD84	1:160541097-160579496,1:160541097-160579496,1:160541093-160579516,1:160541097-160579496,1:160541097-160579496	150	2	2	8059740	5.81156e-12	10000	10000	8059740	120	1	0.01205
GATD1	11:767222-777487,11:767222-777487,11:767222-777487,11:767222-777487,11:767222-777487,11:767222-777487,11:767222-777487,11:767222-777487,11:767222-777487	150	2	2	8125360	6.22821e-12	10000	10000	8125360	37	0	0.0037
CDC25B	20:3786771-3806121,20:3795738-3806121,20:3800061-3806121,20:3795738-3806121,20:3795738-3806121,20:3795738-3806121,20:3786771-3806121,20:3786771-3806121,20:3786771-3806121,20:3795738-3806121,20:3795738-3806121,20:3795738-3806121	150	2	2	8131760	6.25579e-12	10000	10000	8131760	22	1	0.00225
TMEM150C	4:82483175-82562253,4:82483175-82561988,4:82483175-82561988	150	2	2	8109300	6.45267e-12	10000	10000	8109300	45	1	0.00455
NPAS3	14:32938878-33804173,14:32938878-33804173,14:32938878-33804173,14:32938878-33804173	150	2	2	8094970	6.80163e-12	10000	10000	8094970	54	1	0.00545
PRXL2C	9:96639577-96655317	150	2	2	8058730	6.82352e-12	10000	10000	8058730	129	1	0.01295
MZB1	5:139387466-139389913	150	2	2	8061000	6.88213e-12	10000	10000	8061000	85	0	0.0085
PLEKHD1	14:69484727-69531551	150	2	2	8080010	6.94259e-12	10000	10000	8080010	77	0	0.0077
MS4A8	11:60699611-60715807	150	2	2	8060690	7.57919e-12	10000	10000	8060690	98	0	0.0098
C12orf40	12:39626182-39721914,12:39626182-39908300,12:39626182-39692180	150	2	2	8059190	7.68278e-12	10000	10000	8059190	104	1	0.01045
LGALS3	14:55129251-55145423,14:55136982-55145430,14:55129251-55145423	150	3	3	8083950	7.93221e-12	10000	10000	8083950	131	0	0.0131
POU2F1	1:167220885-167427340,1:167220884-167427345,1:167220885-167427340,1:167329069-167427340,1:167220884-167427345,1:167220885-167427340	150	3	3	7861450	1.00519e-11	10000	10000	7861450	157	0	0.0157
ZNF391	6:27388717-27403907,6:27388717-27403907,6:27374634-27403907,6:27388717-27403907	150	2	2	7861450	1.09171e-11	10000	10000	7861450	144	2	0.0145
DDX24	14:94048286-94081202,14_KI270847v1_alt:1162848-1195764	150	3	3	8070420	1.88619e-11	10000	10000	8070420	209	0	0.0209
DPAGT1	11:119096509-119101853	150	3	3	8167590	2.4571e-11	10000	10000	8167590	59	0	0.0059
ZW10	11:113733186-113773692	150	3	3	8179160	2.51216e-11	10000	10000	8179160	53	0	0.0053
NXPE3	3:101779210-101828231,3:101779210-101828231,3:101779663-101828231,3:101779210-101828231,3:101779210-101828231,3:101779663-101828231,3:101779663-101828231,3:101779210-101828231,3:101779663-101828231,3:101779210-101828231,3:101779663-101828231,3:101779210-101828231	150	3	3	8131340	2.66096e-11	10000	10000	8131340	99	0	0.0099
NCAN	19:19211957-19252233	150	4	4	8133380	2.73701e-11	10000	10000	8133380	184	0	0.0184
RRP12	10:97356356-97401340,10:97356700-97401340,10:97356700-97401370	150	4	4	8592490	2.97283e-11	10000	10000	8592490	25	0	0.0025
ATP2A1	16:28878487-28904511,16:28880042-28904509,16:28878487-28904466	150	3	3	8110580	3.00813e-11	10000	10000	8110580	110	0	0.011
OR4C6	11:55665166-55666096	150	3	3	8159830	3.12962e-11	10000	10000	8159830	51	0	0.0051
HEATR5B	2:36980894-37084372	150	3	3	8152850	3.18476e-11	10000	10000	8152850	67	0	0.0067
CELA2B	1:15476103-15491394	150	4	3	8082250	3.26372e-11	10000	10000	8082250	157	0	0.0157
PRKCD	3:53168702-53192717,3:53161208-53192717,3:53161208-53192717,3:53168702-53192717,3:53161506-53192717,3:53161208-53192717,3:53161208-53192717	150	3	3	8066520	3.50476e-11	10000	10000	8066520	166	0	0.0166
WDR24	16:684621-690398	150	3	3	8098780	3.7986e-11	10000	10000	8098780	139	0	0.0139
PRSS12	4:118280037-118353003	150	4	4	8622280	3.8072e-11	10000	10000	8622280	18	0	0.0018
ADI1	2:3497918-3517747,2:3497365-3519531,2_KI270769v1_alt:107388-110465,2_KI270769v1_alt:106835-110465	150	4	4	8281900	5.41102e-11	10000	10000	8281900	72	0	0.0072
VPS13D	1:12230029-12512046,1:12230029-12512046	150	10	10	11886800	9.04562e-11	10000	10000	11886800	52	0	0.0052
SYNE4	19:36003306-36008813,19:36003306-36008813	150	4	4	8179780	1.0444e-10	10000	10000	8179780	116	0	0.0116
OR5H1	3:98132697-98133639	150	4	4	8159130	1.11109e-10	10000	10000	8159130	156	0	0.0156
ITGA3	17:50056109-50090481	150	4	4	8152180	1.12128e-10	10000	10000	8152180	162	0	0.0162
C5orf34	5:43486708-43515148	150	4	4	8128180	1.26247e-10	10000	10000	8128180	160	0	0.016
DNAI4	1:66812885-66924856,1:66837602-66924856	150	4	4	7989400	1.98711e-10	10000	10000	7989400	272	0	0.0272
MPHOSPH10	2:71130633-71150101	150	5	5	8235860	2.95556e-10	10000	10000	8235860	155	0	0.0155
ENPEP	4:110476154-110565285,4:110476154-110565285,4:110476154-110554918,4:110476154-110560276,4:110476154-110565285,4:110476154-110565285	150	5	5	8151700	3.27942e-10	10000	10000	8151700	224	0	0.0224
UGT2B7	4:69051263-69112987,4:69096473-69112987,4:69096473-69112987	150	5	5	8140640	3.96108e-10	10000	10000	8140640	272	0	0.0272
BLK	8:11494386-11564599,8:11494386-11564599,8_KZ208915v1_fix:1783516-1853694,8_KZ208915v1_fix:1783516-1853694	150	5	5	8229920	4.28675e-10	10000	10000	8229920	134	0	0.0134
PML	15:73994672-74043376,15:73994715-74036394,15:73994715-74047822,15:73994715-74036394,15:73994715-74036394,15:73994672-74043376,15:73994715-74036394,15:73994715-74036394,15:73994672-74043376	150	6	5	8196380	4.83988e-10	10000	10000	8196380	198	0	0.0198
DENND5A	11:9138825-9265350,11:9138825-9265326,11:9138825-9265350,11:9138825-9265350,11:9138825-9265350	150	5	5	8140000	6.33711e-10	10000	10000	8140000	261	0	0.0261
DRC7	16:57694805-57731805,16:57694805-57731805,16:57694805-57731805	150	7	6	8164590	6.67001e-10	10000	10000	8164590	199	0	0.0199
PGAM2	7:44062726-44065567	150	6	6	8195060	1.01571e-09	10000	10000	8195060	293	0	0.0293
GMPR2	14_KZ208920v1_fix:533599-540219,14_KZ208920v1_fix:533599-540219,14_KZ208920v1_fix:533906-540219,14_KZ208920v1_fix:533599-540219,14_KZ208920v1_fix:533599-540219,14_KZ208920v1_fix:533906-540219,14_KZ208920v1_fix:533906-540219,14_KZ208920v1_fix:533599-540219,14_KZ208920v1_fix:533906-540219,14_KZ208920v1_fix:533599-540219,14_KZ208920v1_fix:533599-540219,14_KZ208920v1_fix:533599-540219,14_KZ208920v1_f…	150	2	2	8530080	1.03186e-09	10000	10000	8530080	6	0	0.0006
ITPR3	6:33621321-33696562	150	6	6	8088170	2.19351e-09	10000	10000	8088170	382	0	0.0382
EIF2D	1:206591642-206612465,1:206591642-206612551	150	2	2	14487600	2.25099e-09	10000	10000	14487600	14	0	0.0014
CSPG5	3:47562237-47578869,3:47562237-47578865,3:47562237-47580240,3:47562237-47578865,3:47562237-47580240	150	3	3	13563600	2.55349e-09	10000	10000	13563600	4	0	0.0004
SREBF1	17:17811333-17836986,17:17811348-17837011,17:17811333-17823630	150	7	7	8344090	2.67376e-09	10000	10000	8344090	185	0	0.0185
SCUBE1	22:43197280-43343372	150	8	8	12946700	8.40103e-09	10000	10000	12946700	59	0	0.0059
DAB2IP	9:121567101-121785530,9:121742784-121782875	150	7	7	8352250	1.06523e-08	10000	10000	8352250	556	0	0.0556
PHACTR4	1:28369739-28500364,1:28369739-28500364,1:28369739-28500364,1:28369739-28500364,1:28438149-28500364,1:28369739-28500364	150	7	7	8216470	1.14914e-08	10000	10000	8216470	355	0	0.0355
ZNF276	16:89720367-89739904,16:89721536-89740924,16:89721536-89740924,16:89721001-89740924,16:89721001-89740924,16:89721001-89740924	150	9	9	15291200	1.42028e-08	10000	10000	15291200	16	0	0.0016
RCBTB2	13:48511163-48533256,13:48488962-48533080,13:48488962-48533080,13:48511163-48533256,13:48488962-48535895,13:48488962-48533080,13:48488962-48533080,13:48488962-48533080,13:48488962-48533080,13:48488962-48533256,13:48488962-48533256,13:48488962-48533256,13:48488962-48533080	150	1	1	11473900	3.81203e-08	10000	10000	11473900	13	0	0.0013
C1QA	1:22636627-22639678,1:22636761-22639682,1:22636627-22639678	150	4	4	8783970	3.8378e-08	10000	10000	8783970	45	0	0.0045
APOL6	22:35648445-35668404	150	3	3	14101600	3.90915e-08	10000	10000	14101600	10	0	0.001
POTEC	18:14507349-14543600,18:14511737-14543600	150	6	6	8410340	4.15888e-08	10000	10000	8410340	143	0	0.0143
PXDN	2:1631886-1744515	150	8	8	8218660	4.55074e-08	10000	10000	8218660	471	0	0.0471
SPATA18	4:52051303-52097299,4:52051303-52097299,4:52051303-52097299,4:52051303-52097299,4:52051303-52097299,4:52051303-52097299	150	6	6	9337910	4.95306e-08	10000	10000	9337910	69	0	0.0069
TRPM8	2:233917372-234019522	150	3	3	8544970	5.01729e-08	10000	10000	8544970	33	0	0.0033
LPAR2	19:19623655-19628220	150	2	2	8058560	5.05733e-08	10000	10000	8058560	78	0	0.0078
P2RY11	19:10111692-10115372	150	5	5	12487500	5.36622e-08	10000	10000	12487500	3	0	0.0003
MFSD6	2:190469492-190502314,2:190408354-190502314,2:190408354-190502314,2:190407575-190502314,2:190408354-190502314,2:190408354-190502314,2:190408857-190502314,2:190408354-190502314,2:190469492-190502314	150	2	2	8062750	5.50635e-08	10000	10000	8062750	78	0	0.0078
CD274	9:5450541-5463238,9:5450502-5470567,9:5450541-5470554,9:5450541-5470554	150	2	2	8128120	5.52809e-08	10000	10000	8128120	48	0	0.0048
HHLA1	8:132061485-132105265	150	2	2	8109940	5.67877e-08	10000	10000	8109940	43	0	0.0043
KIFC3	16:57758216-57803253,16:57758216-57798017,16:57758216-57802491,16:57758216-57802491,16:57758216-57798024,16:57758216-57798024,16:57758216-57782369,16:57758216-57782369,16:57758216-57775078,16:57758216-57782369	150	10	10	12915100	6.04369e-08	10000	10000	12915100	41	0	0.0041
FOXN3	14:89156179-89417233,14:89156179-89619165	150	2	2	8063000	6.08489e-08	10000	10000	8063000	92	0	0.0092
PCTP	17:55751050-55823090,17:55751104-55777387,17:55751050-55777374,17:55751050-55777374	150	2	2	8171450	6.38932e-08	10000	10000	8171450	36	0	0.0036
PAH	12:102836888-102958441,12:102836888-102917244	150	5	5	8702160	6.4297e-08	10000	10000	8702160	57	0	0.0057
RELA	11:65653600-65662916,11:65653595-65662972,11:65653600-65662916,11:65653600-65662916	150	1	1	7741840	6.74314e-08	10000	10000	7741840	16	0	0.0016
CDR2L	17:74987631-75005797	150	4	4	8338330	7.52341e-08	10000	10000	8338330	53	0	0.0053
SLC39A10	2:195656957-195737699,2:195657225-195737699	150	2	2	5027560	7.90334e-08	10000	10000	5027560	138	0	0.0138
IL1RL2	2:102187313-102240001,2:102187022-102240001,2:102187022-102240001,2:102186972-102240001,2:102186972-102240001,2:102187022-102240001	150	4	4	8203560	8.35615e-08	10000	10000	8203560	141	0	0.0141
PIMREG	17:6444454-6451469,17:6444454-6451469	150	4	4	9749200	8.67668e-08	10000	10000	9749200	25	0	0.0025
C3orf33	3:155762616-155806278,3:155762611-155806287	150	1	1	4462610	8.86091e-08	10000	10000	4462610	74	73	0.01105
SFXN3	10:101031233-101041241,10:101031238-101041241	150	1	1	4462610	8.86091e-08	10000	10000	4462610	65	80	0.0105
LYZL6	17_KI270857v1_alt:169050-178245,17_KI270857v1_alt:169050-178245,17:35934518-35943713,17:35934518-35943713	150	1	1	4462610	8.86091e-08	10000	10000	4462610	65	64	0.0097
MTA3	2:42568631-42756946,2:42568631-42756946,2:42568044-42756947,2:42494568-42756947,2:42568631-42756946,2:42568516-42709546	150	1	1	4462610	8.86091e-08	10000	10000	4462610	75	82	0.0116
MRPL52	14:22829886-22835037,14:22829886-22835037,14:22829886-22835037,14:22829886-22835037,14:22829886-22835037,14:22829886-22835037,14:22829886-22835037	150	1	1	4462610	8.86091e-08	10000	10000	4462610	67	70	0.0102
CISD3	17:38730340-38735605,17_KI270857v1_alt:2765659-2770924	150	1	1	4462610	8.86091e-08	10000	10000	4462610	55	51	0.00805
CST7	20:24949268-24959928	150	1	1	4462610	8.86091e-08	10000	10000	4462610	74	69	0.01085
SYDE1	19:15107400-15114974,19:15107400-15114974	150	1	1	4462610	8.86091e-08	10000	10000	4462610	58	64	0.009
MTCH2	11:47617305-47642654,11:47617305-47642654,11:47617305-47642654,11:47617316-47642559,11_KZ559109v1_fix:45131-75020,11_KZ559109v1_fix:45131-75020,11_KZ559109v1_fix:45131-75020,11_KZ559109v1_fix:45142-74925	150	1	1	4462610	8.86091e-08	10000	10000	4462610	65	60	0.0095
C1QL4	12:49332408-49337188	150	1	1	4462610	8.86091e-08	10000	10000	4462610	59	75	0.00965
RAB22A	20:58309714-58367507	150	1	1	4462610	8.86091e-08	10000	10000	4462610	64	65	0.00965
SERPINA11	14:94442463-94452800	150	1	1	4462610	8.86091e-08	10000	10000	4462610	63	56	0.0091
CHKA	11:68052858-68121388,11:68052858-68121388,11:68052858-68121388,11:68052858-68121388,11:68052858-68121388,11:68052858-68121388,11:68052858-68121388	150	1	1	4462610	8.86091e-08	10000	10000	4462610	70	61	0.01005
DRICH1	22:23608451-23632321	150	1	1	4462610	8.86091e-08	10000	10000	4462610	67	64	0.0099
OR4C3	11:48324919-48325955	150	1	1	4462610	8.86091e-08	10000	10000	4462610	49	73	0.00855
JAM2	21:25639281-25717562,21:25639257-25714574,21:25639257-25717562,21:25639257-25717562	150	1	1	4462610	8.86091e-08	10000	10000	4462610	66	72	0.0102
DRAP1	11:65919425-65921563	150	1	1	4462610	8.86091e-08	10000	10000	4462610	74	60	0.0104
TRMT61A	14:103529195-103537073	150	1	1	4462610	8.86091e-08	10000	10000	4462610	70	76	0.0108
HOXC6	12:54028439-54030823,12:54016887-54030823	150	1	1	10837700	9.98756e-08	10000	10000	10837700	17	0	0.0017
HOXC5	12:54016887-54035360,12:54033049-54035360	150	1	1	10837700	9.98756e-08	10000	10000	10837700	17	0	0.0017
ASAP1	8:130052104-130443674,8:130052104-130443674,8:130052104-130443660,8:130052104-130443674,8:130052104-130443660	150	4	4	8224570	9.98776e-08	10000	10000	8224570	125	0	0.0125
MYCT1	6:152697894-152724580,6:152697945-152724569,6:152697945-152724569,6:152697945-152728182	150	4	4	11513300	1.02706e-07	10000	10000	11513300	13	0	0.0013
MZT2A	2:131483959-131492397	150	3	3	8927710	1.21023e-07	10000	10000	8927710	131	1	0.01315
FCRL4	1:157573747-157598085	150	4	4	8713620	1.53133e-07	10000	10000	8713620	62	0	0.0062
HOXC4	12:54053834-54056030,12:54016887-54056030	150	2	2	10960400	1.54118e-07	10000	10000	10960400	7	0	0.0007
IFIT5	10:89414567-89420997	150	5	5	8378440	1.56801e-07	10000	10000	8378440	97	0	0.0097
TLR1	4:38796254-38804791	150	8	8	12683900	1.58853e-07	10000	10000	12683900	38	0	0.0038
SV2C	5:76083382-76353939,5:76083382-76333956	150	3	3	10442300	1.68243e-07	10000	10000	10442300	15	0	0.0015
JCAD	10:30012803-30115494,10:30012803-30059586,10:30012803-30059586,10:30012803-30115494	150	4	4	11361500	1.73825e-07	10000	10000	11361500	10	0	0.001
RCSD1	1:167630231-167708696,1:167630231-167708696,1:167630192-167708696,1:167630231-167643238	150	5	5	8183770	2.05402e-07	10000	10000	8183770	226	0	0.0226
NUP85	17:75205435-75235759,17:75205449-75235759,17:75205678-75235758	150	5	5	6184530	2.26467e-07	10000	10000	6184530	334	0	0.0334
GRID1	10:85599552-86366795	150	5	5	14448400	2.39906e-07	10000	10000	14448400	33	0	0.0033
CDH13	16:82626968-83800640,16:82626968-83800640,16:82626968-83800640,16:82626968-83181025,16:82626968-83800640,16:82626968-83181094	150	6	6	12471800	2.42091e-07	10000	10000	12471800	42	0	0.0042
MC1R	16:89918861-89920972	150	11	11	16437900	2.5322e-07	10000	10000	16437900	15	0	0.0015
BCAT2	19:48795063-48811029,19:48795063-48811029,19:48795063-48811029	150	4	4	8462010	2.59014e-07	10000	10000	8462010	77	0	0.0077
LRRN2	1:204617169-204685738,1:204617169-204685738	150	3	3	7239790	2.72063e-07	10000	10000	7239790	164	0	0.0164
HBEGF	5:140332842-140346603	150	1	1	6984690	2.85795e-07	10000	10000	6984690	44	0	0.0044
SLC41A1	1:205789094-205813198	150	1	1	6580350	2.97501e-07	10000	10000	6580350	58	2	0.0059
PCNX1	14:70907458-71115382,14:70907458-71115382	150	11	11	14995200	3.00298e-07	10000	10000	14995200	22	0	0.0022
TOR3A	1:179082069-179095994	150	3	2	4649250	3.03748e-07	10000	10000	4649250	126	0	0.0126
MYO7B	2:127535801-127637728	150	12	12	16597400	3.04008e-07	10000	10000	16597400	57	0	0.0057
THBS4	5:80035347-80083284,5:79991295-80083284,5:79991295-80083284,5:80036022-80083284	150	6	6	8276580	3.12e-07	10000	10000	8276580	228	0	0.0228
YPEL3	16:30092313-30096213,16:30092313-30096213	150	2	2	4561210	3.18267e-07	10000	10000	4561210	143	1	0.01435
NBEAL1	2:203014874-203225194,2:203014874-203225194	150	14	14	18048000	3.46387e-07	10000	10000	18048000	22	0	0.0022
TFAP4	16:4257185-4273023	150	2	2	4462970	3.76337e-07	10000	10000	4462970	263	1	0.02635
PPP2R5E	14:63371363-63508238,14:63371355-63508238,14:63451269-63543395,14:63371363-63543377,14:63371363-63543377,14:63371363-63543377,14:63371363-63543377	150	1	1	6749710	4.25811e-07	10000	10000	6749710	49	1	0.00495
SHISA6	17:11241212-11564063,17:11241212-11564063,17:11241422-11564063	150	4	4	8112410	4.35418e-07	10000	10000	8112410	181	0	0.0181
FAM228B	2:24123468-24169638,2:24076832-24169638,2:24076832-24169638	150	2	2	8058480	4.59482e-07	10000	10000	8058480	62	0	0.0062
IFNL1	19:39296406-39298673	150	4	4	7469000	4.74376e-07	10000	10000	7469000	247	0	0.0247
CNPY2	12:56309843-56315988,12:56314473-56316348	150	2	2	4524940	4.81308e-07	10000	10000	4524940	193	1	0.01935
CD109	6:73696084-73828317,6:73696202-73828313,6:73696084-73828317	150	16	16	19981900	4.97887e-07	10000	10000	19981900	156	0	0.0156
MGME1	20:17969017-17991122,20:17969017-17991122,20:17969017-17991122,20:17968942-17991122	150	4	4	10226500	5.14584e-07	10000	10000	10226500	30	0	0.003
BTNL3	5:180988845-181006727	150	3	3	15463400	5.30004e-07	10000	10000	15463400	170	0	0.017
FANCA	16:89737548-89816647,16:89798353-89816647,16:89798353-89816647,16:89737548-89816647	150	13	13	16368400	5.34648e-07	10000	10000	16368400	102	0	0.0102
NKD1	16:50548395-50649249	150	2	2	4494930	5.3964e-07	10000	10000	4494930	214	0	0.0214
CLEC5A	7:141927356-141946974,7:141927356-141946974	150	2	2	4506610	5.55554e-07	10000	10000	4506610	194	3	0.01955
PPIL4	6:149504494-149546043	150	2	2	4462810	5.56191e-07	10000	10000	4462810	285	2	0.0286
ENOX1	13:43213129-43786972,13:43213129-43786972,13:43785627-43786972,13:43213129-43786972,13:43213129-43786972,13:43213129-43786972,13:43213129-43786972,13:43213129-43786972,13:43213129-43786972,13:43213129-43786972,13:43213129-43786972,13:43213132-43629477,13:43213129-43786972	150	2	2	4513770	5.57376e-07	10000	10000	4513770	177	0	0.0177
ETV5	3:186046313-186109089	150	2	2	4514670	5.76849e-07	10000	10000	4514670	194	2	0.0195
WRAP53	17:7687428-7703502,17:7686070-7703502,17:7688348-7703502,17:7688476-7703502	150	1	1	3129200	5.786e-07	10000	10000	3129200	328	0	0.0328
NRXN3	14:79279379-79868291,14:79279379-79868291,14:78170372-79868291,14:78403718-79868291,14:78170372-79868291,14:78170372-79868291,14:79279379-79868291,14:78170372-79868291,14:78170372-79868291,14:78170372-79868291,14:78170372-79868291,14:79279379-79868291	150	9	9	8420580	5.78674e-07	10000	10000	8420580	308	0	0.0308
RPL31	2:101002228-101019693,2:101002288-101007267,2:101002228-101006423	150	2	2	4488610	5.83343e-07	10000	10000	4488610	202	2	0.0203
SUSD1	9:112040782-112175297,9:112040782-112175297,9:112040782-112175297	150	5	5	8941760	5.93526e-07	10000	10000	8941760	85	0	0.0085
SYT13	11:45240301-45286341,11:45240301-45286341	150	2	2	4505170	5.97918e-07	10000	10000	4505170	180	1	0.01805
FOSL2	2:28392857-28417317	150	2	2	4505170	5.97918e-07	10000	10000	4505170	168	1	0.01685
NXNL1	19:17455424-17460926	150	2	2	7530800	6.3585e-07	10000	10000	7530800	64	0	0.0064
PHACTR1	6:12716766-13287837,6:12957976-13287837,6:12717606-12904006,6:12718292-13287837,6:12718698-13287837,6:12716766-13287837,6:13013553-13287837,6:12716766-13253426,6:12957306-13287837,6:12957306-13287837,6:12957306-13287837,6:12716766-13287837,6:12716766-13287837	150	2	2	4462620	6.37199e-07	10000	10000	4462620	244	0	0.0244
ENPP6	4:184088705-184217873	150	2	2	4462620	6.37201e-07	10000	10000	4462620	290	2	0.0291
PDLIM7	5:177483393-177497604,5:177490245-177497605,5:177483393-177497604,5:177483393-177497604	150	5	5	9963580	6.47026e-07	10000	10000	9963580	48	0	0.0048
ZDHHC16	10:97446130-97457370,10:97446130-97457370,10:97446130-97457370,10:97446174-97457370,10:97446130-97457370,10:97446130-97457370,10:97446130-97457370,10:97446130-97457370	150	2	2	4462670	6.60386e-07	10000	10000	4462670	281	1	0.02815
DMAC1	9:7796499-7799778,9:7796499-7799778,9:7796499-7799778	150	2	2	4468820	6.76403e-07	10000	10000	4468820	212	2	0.0213
CEBPB	20:50190582-50192691,20:50190582-50192691,20:50190829-50192668	150	1	1	5249940	7.95725e-07	10000	10000	5249940	84	0	0.0084
DBNL	7:44044701-44069456,7:44044701-44069456,7:44044701-44069456,7:44044701-44069456,7:44044639-44061716,7:44044701-44069456	150	10	10	10570200	7.95988e-07	10000	10000	10570200	127	0	0.0127
ILVBL	19:15114986-15125786	150	5	5	8178070	8.3926e-07	10000	10000	8178070	205	0	0.0205
GCAT	22:37807933-37816897,22:37807904-37817176	150	3	3	9708310	8.87942e-07	10000	10000	9708310	100	0	0.01
SLC14A2	18:45615475-45683688,18:45212994-45683688,18:45167962-45683688	150	4	4	7286730	1.07772e-06	10000	10000	7286730	167	0	0.0167
PPAN-P2RY11	19:10106361-10115372,19:10106361-10115372	150	11	11	13354400	1.10562e-06	10000	10000	13354400	29	0	0.0029
DUSP15	20:31861076-31870231,20:31861066-31870744,20:31847636-31870664,20:31861066-31870664,20:31861066-31870241	150	4	4	13627700	1.12118e-06	10000	10000	13627700	23	0	0.0023
CNTNAP5	2:124025286-124921218,2:124025286-124921218	150	6	5	22755500	1.1619e-06	10000	10000	22755500	11	0	0.0011
RSPO4	20:958452-1002311,20:958452-1002311	150	5	5	7835700	1.19195e-06	10000	10000	7835700	290	0	0.029
BVES	6:105096823-105137157,6:105096823-105136668,6:105096823-105136346	150	3	3	8091830	1.19217e-06	10000	10000	8091830	143	0	0.0143
NUP133	1:229440258-229508341	150	3	3	8566610	1.19444e-06	10000	10000	8566610	44	0	0.0044
COX10	17:14069503-14208677	150	2	2	8158140	1.21934e-06	10000	10000	8158140	42	0	0.0042
OLFML2B	1:161983191-162024465,1:161983191-162024465,1:161983191-162024465	150	4	4	8674250	1.30381e-06	10000	10000	8674250	63	0	0.0063
SEMA3G	3:52433034-52445103	150	4	4	7086480	1.34971e-06	10000	10000	7086480	190	0	0.019
RPGRIP1	14:21317552-21351301,14:21320124-21351301,14:21317552-21351301,14:21317552-21351301,14:21317552-21351301,14:21280082-21351301	150	5	5	8405770	1.35807e-06	10000	10000	8405770	119	0	0.0119
ENAH	1:225486829-225653123,1:225486829-225653123,1:225486829-225653123,1:225486829-225653123,1:225486829-225653123	150	5	4	5027000	1.43246e-06	10000	10000	5027000	302	0	0.0302
BRF1	14:105209285-105247885,14:105209285-105315577,14:105209285-105301001,14:105209285-105301001,14:105256185-105301001,14:105209285-105249404,14:105209285-105315577	150	6	6	8437710	1.4466e-06	10000	10000	8437710	175	0	0.0175
HIC2	22:21417370-21451461	150	5	5	12027600	1.47171e-06	10000	10000	12027600	29	0	0.0029
MMP11	22_KI270879v1_alt:9210-20678,22_KI270879v1_alt:9210-20678,22:23772848-23784316,22:23772848-23784316	150	2	2	6240110	1.72911e-06	10000	10000	6240110	148	0	0.0148
ZNF764	16:30553763-30558374,16:30553763-30558374	150	4	4	8426180	1.754e-06	10000	10000	8426180	73	0	0.0073
SPEN	1:15847706-15940456	150	13	13	12976700	1.79369e-06	10000	10000	12976700	88	0	0.0088
PCDHGB7	5:141417676-141420435,5:141417676-141512973	150	28	28	21475700	1.82568e-06	10000	10000	21475700	187	0	0.0187
CA5A	16:87888012-87936529,16:87888012-87936529,16:87888012-87936529,16:87881548-87936529	150	3	3	4559800	1.83853e-06	10000	10000	4559800	251	0	0.0251
FOXN1	17:28523940-28538157,17:28506347-28538900	150	6	6	8278010	1.8722e-06	10000	10000	8278010	257	0	0.0257
OR1G1	17:3126609-3127551	150	1	1	6051090	1.88821e-06	10000	10000	6051090	95	0	0.0095
SH2D2A	1:156806242-156816848,1:156806242-156816848,1:156807057-156816848,1:156806242-156816848,1:156806242-156816457	150	2	2	6282280	1.88892e-06	10000	10000	6282280	171	0	0.0171
ZNF429	19:21505601-21540667,19:21505601-21540667,19:21505601-21540667,19:21505601-21540667,19:21505601-21507662,19:21505601-21507662,19:21505601-21520508,19:21505601-21520508,19:21505601-21520508,19:21505601-21540667,19:21505601-21540667	150	8	8	11855700	1.89869e-06	10000	10000	11855700	56	0	0.0056
LITAF	16:11547721-11586373,16:11547721-11586950,16:11547721-11587466,16:11547721-11586950	150	3	3	4591850	1.90905e-06	10000	10000	4591850	241	0	0.0241
INKA1	3:49803260-49805030,3:49803260-49805030	150	3	3	4570620	1.91387e-06	10000	10000	4570620	284	0	0.0284
REG4	1:119801169-119811460,1:119794016-119811460,1:119794016-119811460	150	2	2	7805300	1.94129e-06	10000	10000	7805300	84	0	0.0084
OR5A1	11:59436468-59451380	150	3	3	4573280	1.95412e-06	10000	10000	4573280	255	0	0.0255
MAGI3	1:113390514-113685923,1:113390514-113685923	150	4	4	8325310	1.96896e-06	10000	10000	8325310	100	0	0.01
SNX20	16:50671629-50681312,16:50666299-50681312,16:50666299-50681312	150	3	3	7031560	1.96956e-06	10000	10000	7031560	173	0	0.0173
ANG	14:20684176-20694186,14:20688763-20694183,14:20684559-20694183,14:20684559-20694183,14:20688763-20694183,14:20688763-20694183	150	3	3	4554640	1.99116e-06	10000	10000	4554640	263	0	0.0263
C2orf72	2:231037522-231049717	150	4	4	8128490	2.04445e-06	10000	10000	8128490	201	0	0.0201
SYT3	19:50621976-50638045,19:50621976-50639881,19:50621976-50639835	150	3	3	4530210	2.04995e-06	10000	10000	4530210	307	0	0.0307
AP1B1	22:29327679-29388570,22:29327679-29388570,22:29327679-29388570,22:29327679-29388570,22:29327679-29388570,22:29327679-29388570,22:29327679-29388570,22:29327679-29388583	150	2	2	6319060	2.07957e-06	10000	10000	6319060	155	0	0.0155
ABI3	17:49210226-49223225,17:49210706-49223225	150	4	4	4537020	2.2596e-06	10000	10000	4537020	519	0	0.0519
DNMT3L	21:44246338-44261897,21:44246338-44261897	150	2	2	6904800	2.32307e-06	10000	10000	6904800	91	0	0.0091
PFKFB2	1:207053274-207081024,1:207053274-207077817	150	3	3	4488210	2.32408e-06	10000	10000	4488210	343	0	0.0343
TDRD6	6:46687884-46704319,6:46687874-46704319,6:46680267-46704319	150	13	13	12445800	2.37538e-06	10000	10000	12445800	108	0	0.0108
VCPIP1	8:66628486-66667231	150	3	3	4466810	2.40503e-06	10000	10000	4466810	364	0	0.0364
ACY3	11:67642554-67650730	150	3	3	4519710	2.43507e-06	10000	10000	4519710	328	0	0.0328
BZW2	7:16661213-16706514,7:16646180-16706514,7:16661213-16706514,7:16646180-16706514,7:16646133-16706523	150	3	3	4485910	2.44142e-06	10000	10000	4485910	333	0	0.0333
EGR4	2:73290928-73293548	150	3	3	4479120	2.51432e-06	10000	10000	4479120	378	0	0.0378
CARS2	13:110641416-110706116,13:110641409-110706515,13:110663489-110706116,13:110641409-110706515,13:110641416-110706116	150	6	6	8587210	2.53254e-06	10000	10000	8587210	105	0	0.0105
USP53	4:119212626-119295518,4:119212712-119295518,4:119212712-119295518,4:119212712-119295518,4:119212712-119295518,4:119212712-119295518	150	5	5	8426860	2.53753e-06	10000	10000	8426860	164	0	0.0164
ANGPT2	8:6499632-6563245,8:6499632-6563245,8:6499632-6563245	150	3	3	4516470	2.54281e-06	10000	10000	4516470	312	0	0.0312
DEPP1	10:44976127-44978809	150	3	3	4469210	2.55265e-06	10000	10000	4469210	395	0	0.0395
TBC1D8	2:101007227-101151447,2:101007227-101151382,2:101007227-101151447	150	3	3	4488940	2.60202e-06	10000	10000	4488940	339	0	0.0339
PCDHGA10	5:141413175-141512979,5:141413175-141415728	150	29	29	21480900	2.60348e-06	10000	10000	21480900	217	0	0.0217
EPB41	1:28887099-29072573,1:28887099-29072573,1:28914575-29065221,1:28914568-29120041,1:28914568-29120041,1:28914568-29072573,1:28914568-29072573,1:28914568-29072573,1:28914568-29120041,1:28914568-29072573,1:28914568-29072573,1:28914568-29072573,1:28887099-29072573,1:28887099-29072573,1:28887090-29120046,1:28887099-29072573,1:28887099-29120041,1:28887099-29072573,1:28887099-29120041,1:28887099-29120041…	150	5	5	10466100	2.64463e-06	10000	10000	10466100	64	0	0.0064
KLHL28	14:44924323-44961947,14:44924323-44961485	150	3	3	8182600	2.71818e-06	10000	10000	8182600	102	0	0.0102
SYNJ2BP-COX16	14:70325080-70417090,14:70325080-70417090,14:70325080-70417090	150	1	1	3398850	2.92736e-06	10000	10000	3398850	133	72	0.0169
CD200	3:112332946-112362811,3:112332946-112362811,3:112332946-112362811,3:112332946-112362811,3:112332572-112362811,3:112332572-112362811,3:112332572-112362811,3:112333155-112362811,3:112333155-112350035,3:112333155-112362811,3:112333155-112362811	150	1	1	3398850	2.92736e-06	10000	10000	3398850	141	60	0.0171
PLAC8L1	5:146084312-146105577	150	1	1	3398850	2.92736e-06	10000	10000	3398850	123	60	0.0153
AP3S2	15:89830598-89893994,15:89830598-89893994,15:89830598-89893994	150	1	1	3398850	2.92736e-06	10000	10000	3398850	134	72	0.017
SFXN2	10:102714635-102743492,10:102714517-102739190,10:102714517-102739190	150	1	1	3398850	2.92736e-06	10000	10000	3398850	151	71	0.01865
COX16	14:70325080-70359683,14:70325080-70359683	150	1	1	3398850	2.92736e-06	10000	10000	3398850	135	64	0.0167
PDE4D	5:58969040-59587625,5:58969040-59768848,5:58969040-59893726,5:58969040-60488065,5:59156719-59768848,5:59213182-59768848,5:59156719-60372663,5:58969040-60496286,5:58969040-60488065,5:58969040-59586498,5:58969040-58999898,5:58969040-59039476,5:58969040-59039476,5:58969040-59356970,5:58969040-59276115,5:58969040-59586498,5:58969040-59768848,5:58969040-60488065	150	1	1	3398850	2.92736e-06	10000	10000	3398850	150	59	0.01795
GDAP2	1:117876711-117929621,1:117863484-117929621	150	1	1	3398850	2.92736e-06	10000	10000	3398850	138	60	0.0168
ZFP37	9:113038376-113056724,9:113038376-113056724,9:113038376-113056724	150	1	1	3398850	2.92736e-06	10000	10000	3398850	110	83	0.01515
IRX1	5:3595831-3601403	150	1	1	3398850	2.92736e-06	10000	10000	3398850	132	59	0.01615
ACMSD	2:134838615-134902032,2:134838615-134902032	150	1	1	3398850	2.92736e-06	10000	10000	3398850	149	73	0.01855
GPT2	16:46884678-46931289,16:46884361-46931289	150	1	1	3398850	2.92736e-06	10000	10000	3398850	134	60	0.0164
BTG3	21_KI270873v1_alt:447-9207,21_KI270873v1_alt:1163-9207,21:17593652-17612901,21:17593652-17612901	150	1	1	3398850	2.92736e-06	10000	10000	3398850	134	54	0.0161
KCNV1	8:109963635-109975771	150	1	1	3398850	2.92736e-06	10000	10000	3398850	149	70	0.0184
PPTC7	12:110533244-110583318,12:110533244-110583318	150	1	1	3398850	2.92736e-06	10000	10000	3398850	135	84	0.0177
TMIE	3:46701391-46710886,3:46693777-46710886,3:46693777-46710886	150	1	1	3398850	2.92736e-06	10000	10000	3398850	139	53	0.01655
TRIM28	19:58544063-58550715	150	1	1	3398850	2.92736e-06	10000	10000	3398850	128	69	0.01625
ARPIN-AP3S2	15:89830598-89912952	150	1	1	3398850	2.92736e-06	10000	10000	3398850	122	71	0.01575
RAB3B	1:51907955-51990700	150	1	1	3398850	2.92736e-06	10000	10000	3398850	139	80	0.0179
TRIM64C	11:49053713-49059112	150	1	1	3398850	2.92736e-06	10000	10000	3398850	135	78	0.0174
EP400	12:131949941-132080460	150	19	19	16671400	3.53029e-06	10000	10000	16671400	164	0	0.0164
ITGA2	5:52989351-53094779,5:52989351-53094779,5:52989351-53094779,5:52989351-53094779,5:52989351-53094779,5:52989351-53094779	150	4	4	7176340	3.53753e-06	10000	10000	7176340	253	0	0.0253
TNFRSF13B	17:16939080-16972118	150	4	4	6240090	3.54954e-06	10000	10000	6240090	228	0	0.0228
LUC7L	16:188989-229449,16:188989-229449,16:188968-229482,16:188968-229482	150	2	2	6616900	3.60495e-06	10000	10000	6616900	137	0	0.0137
SPDYE4	17:8747531-8758546	150	3	3	6890380	3.63695e-06	10000	10000	6890380	240	1	0.02405
SLC6A16	19:49289637-49325191	150	6	6	7497810	3.76127e-06	10000	10000	7497810	362	0	0.0362
UNC45A	15:90934885-90954093,15:90934885-90954093,15:90934619-90954093,15:90930179-90954093,15:90935284-90954093	150	7	7	8801900	3.76184e-06	10000	10000	8801900	98	0	0.0098
KIAA1549	7:138831380-138981389,7:138831380-138981389	150	12	12	11506900	3.85936e-06	10000	10000	11506900	201	0	0.0201
GRM1	6:146029197-146437598,6:146029197-146437598,6:146027706-146437600,6:146029061-146437600	150	8	8	11666700	3.8756e-06	10000	10000	11666700	59	0	0.0059
AASS	7:122073549-122144249	150	9	8	8237060	3.96565e-06	10000	10000	8237060	366	0	0.0366
CCDC116	22:21632796-21635802,22:21632759-21637329	150	7	7	24370300	3.97148e-06	10000	10000	24370300	103	0	0.0103
PITPNM3	17:6451262-6556555,17:6451262-6556555	150	4	4	7788350	4.3437e-06	10000	10000	7788350	237	0	0.0237
FCRL2	1:157745732-157777132,1:157745732-157777132,1:157745732-157777132	150	8	8	8281940	4.39993e-06	10000	10000	8281940	387	0	0.0387
ZNF17	19:57411160-57421934,19:57411160-57421939	150	5	5	5125110	4.55271e-06	10000	10000	5125110	388	0	0.0388
MROH2A	2:233775723-233833418	150	17	17	13947700	4.65044e-06	10000	10000	13947700	106	0	0.0106
MPHOSPH9	12:123154228-123233141,12:123154228-123233141	150	9	9	8368120	4.72281e-06	10000	10000	8368120	472	0	0.0472
TEX38	1:46671853-46673584,1:46671853-46673584,1:46671853-46673584	150	2	2	8067230	4.84761e-06	10000	10000	8067230	85	0	0.0085
FDX1	11:110429947-110464884	150	2	2	5713730	5.16722e-06	10000	10000	5713730	186	0	0.0186
PLEKHM2	1:15684319-15734769	150	4	4	6151070	5.45403e-06	10000	10000	6151070	319	0	0.0319
CNTROB	17:7932080-7949919,17:7932205-7949920,17:7932205-7949920,17:7932080-7949919,17:7932205-7949920,17:7932205-7949920,17:7932205-7949920,17:7932205-7949920,17:7932205-7949920,17:7932205-7949920,17:7932205-7949920	150	8	8	8855170	5.53464e-06	10000	10000	8855170	143	0	0.0143
ZBTB8A	1:32539426-32605941,1:32539426-32605941,1:32539426-32605941	150	3	3	5945120	5.58016e-06	10000	10000	5945120	257	0	0.0257
PHC3	3:170087583-170181733,3:170087583-170181733	150	5	5	6226080	5.61179e-06	10000	10000	6226080	437	0	0.0437
CLUAP1	16:3509893-3539051,16:3501003-3539048,16:3501003-3539048	150	5	5	8127470	5.82072e-06	10000	10000	8127470	254	0	0.0254
LMNTD1	12:25496315-25648578,12:25476081-25553283,12:25496315-25648578,12:25476081-25553283,12:25476081-25553283,12:25499851-25553283,12:25496315-25648578,12:25496315-25648578	150	4	4	8204060	6.01017e-06	10000	10000	8204060	147	0	0.0147
ZNF324	19:58467079-58475436	150	5	5	8433110	6.10484e-06	10000	10000	8433110	132	0	0.0132
STK31	7:23710218-23832511,7:23710218-23832511,7:23710218-23832511,7:23710218-23832511,7:23710218-23832511	150	6	6	8460310	6.38664e-06	10000	10000	8460310	171	0	0.0171
PTPN5	11:18727927-18791798,11:18727927-18791798,11:18727927-18791798,11:18727927-18791798,11:18727927-18792721,11:18727927-18791798	150	4	4	9506820	6.55666e-06	10000	10000	9506820	126	0	0.0126
SZT2	1:43389898-43454247,1:43389898-43454247	150	19	18	11638100	6.6848e-06	10000	10000	11638100	332	0	0.0332
ALDH1L2	12:105019789-105084458,12:105019789-105084458	150	4	4	4584710	6.93831e-06	10000	10000	4584710	388	0	0.0388
DBI	2:119367047-119372560,2:119366976-119372560,2:119366976-119372560,2:119366976-119372560,2:119366976-119372560,2:119367252-119372542,2:119366976-119372560,2:119366976-119372560,2:119366976-119372560,2:119366976-119372560,2:119367713-119372560,2:119366976-119372560	150	5	5	8104910	6.98145e-06	10000	10000	8104910	225	0	0.0225
AMY1A	1:103655679-103664551,1:103655518-103664551,1:103687417-103696290,1:103749817-103758689,1:103687417-103696451,1:103749656-103758689	150	1	1	15252900	7.19562e-06	10000	10000	15252900	42	0	0.0042
AMY1C	1:103687414-103696320,1:103655649-103664554,1:103655515-103664554,1:103749653-103758692,1:103687414-103696454,1:103749787-103758692	150	1	1	15252900	7.19562e-06	10000	10000	15252900	22	0	0.0022
AMY1B	1:103655702-103664550,1:103749840-103758688,1:103687418-103696267	150	1	1	15252900	7.19562e-06	10000	10000	15252900	32	0	0.0032
OR2S2	9:35957107-35958154	150	3	3	7718980	7.21993e-06	10000	10000	7718980	171	0	0.0171
ENDOD1	11:95089845-95132645	150	4	4	4506670	7.23688e-06	10000	10000	4506670	491	0	0.0491
BRCA1	17:43044294-43125364,17:43044294-43124115,17:43044294-43125364,17:43044294-43125364,17:43044294-43125364,17:43044294-43125364	150	11	11	11199700	7.39159e-06	10000	10000	11199700	135	0	0.0135
CMTM5	14:23377045-23379772,14:23377045-23379772,14:23377045-23379772,14:23377045-23379772,14:23377045-23379772	150	3	3	8213670	7.43315e-06	10000	10000	8213670	120	0	0.012
MMP13	11:102942994-102955732	150	4	4	4552490	7.49029e-06	10000	10000	4552490	421	0	0.0421
DNMT3B	20:32762384-32809356,20:32762384-32809356,20:32762384-32809356,20:32762384-32809356,20:32779851-32809356,20:32762384-32809356	150	3	3	8576530	7.50246e-06	10000	10000	8576530	63	0	0.0063
EFCAB7	1:63523524-63572693	150	4	4	8651620	7.62155e-06	10000	10000	8651620	78	0	0.0078
ZNF84	12:133037581-133063304,12:133037508-133063299,12:133037508-133063299,12:133037285-133063304	150	3	3	8256090	7.68768e-06	10000	10000	8256090	74	0	0.0074
ADGRG5	16:57542642-57577188,16:57542642-57577188,16:57542642-57577188	150	3	3	8119220	7.88803e-06	10000	10000	8119220	144	0	0.0144
CCT7	2:73234235-73253022,2:73234235-73253022,2:73234307-73253005,2:73234235-73253022,2:73234235-73253022,2:73234235-73253022	150	4	3	3637970	7.94379e-06	10000	10000	3637970	286	1	0.02865
ING5	2:241702038-241724038,2:241687019-241721807,2:241702038-241729477	150	2	2	2372810	8.05285e-06	10000	10000	2372810	592	0	0.0592
CSNK1D	17:82239018-82273700,17:82242666-82273700,17:82242666-82273700,17:82242660-82273750	150	2	2	6790690	8.32832e-06	10000	10000	6790690	126	0	0.0126
IRX6	16:55324202-55330756	150	4	4	4491970	8.96714e-06	10000	10000	4491970	501	0	0.0501
PTPRH	19:55181246-55209501,19:55181246-55209501	150	9	9	15089800	9.04104e-06	10000	10000	15089800	72	0	0.0072
SPTBN2	11:66682496-66729216	150	10	9	8374730	9.08011e-06	10000	10000	8374730	376	0	0.0376
CDCA2	8:25459232-25507911,8:25458930-25507917,8:25458930-25507917	150	4	4	4469730	9.36207e-06	10000	10000	4469730	510	0	0.051
DNMBP	10:99875576-99930907,10:99875576-100009947,10:99875570-99914092	150	9	9	10551900	9.52432e-06	10000	10000	10551900	130	0	0.013
MANBA	4:102630769-102760968	150	2	2	6760120	9.61728e-06	10000	10000	6760120	115	0	0.0115
MAK	6:10762722-10838539,6:10762722-10838539,6:10762722-10838555,6:10762722-10838539,6:10762722-10838539,6:10762722-10838539	150	4	4	8218990	9.72226e-06	10000	10000	8218990	139	0	0.0139
PCDHGB6	5:141408202-141410665,5:141408202-141512979	150	35	35	22683500	1.00383e-05	10000	10000	22683500	281	0	0.0281
DPP3	11:66480433-66509657,11:66480433-66509657,11:66480433-66509657	150	3	3	8129460	1.0128e-05	10000	10000	8129460	132	0	0.0132
DES	2:219418376-219426734,2:219418376-219426734,2:219418376-219426734,2:219418376-219426734,2:219418376-219426734,2:219418376-219426734,2:219418376-219426734	150	2	2	4022830	1.06472e-05	10000	10000	4022830	320	0	0.032
NT5DC2	3:52524386-52533857,3:52524386-52535027	150	7	7	8415180	1.08036e-05	10000	10000	8415180	234	0	0.0234
CADPS2	7:122318423-122886460,7:122318423-122886460,7:122318423-122886460,7:122318423-122886460,7:122318423-122886460,7:122318423-122886460,7:122318423-122886460,7:122318410-122886460,7:122318423-122886759,7:122318423-122886460,7:122318423-122886460,7:122318423-122886460,7:122318423-122886759,7:122318423-122886460,7:122318423-122886460	150	7	7	8346340	1.08626e-05	10000	10000	8346340	318	0	0.0318
HCK	20:32052241-32101842,20:32052241-32101842,20:32052241-32101842,20:32052241-32101842,20:32052241-32101842,20:32052241-32101842	150	4	4	8087080	1.11566e-05	10000	10000	8087080	210	0	0.021
VPS18	15:40894449-40903975	150	6	6	8668340	1.12925e-05	10000	10000	8668340	124	0	0.0124
TPRX1	19:47801242-47803604	150	3	3	5786180	1.15538e-05	10000	10000	5786180	141	0	0.0141
PTX4	16:1485885-1488944,16:1485938-1488467	150	7	7	9089890	1.16531e-05	10000	10000	9089890	125	0	0.0125
RSPH10B2	7:6754108-6798765,7:5926145-5970683	150	13	13	19588000	1.17472e-05	10000	10000	19588000	223	0	0.0223
RSPH10B	7:6754108-6798765,7:5926145-5970683	150	13	13	19588000	1.17472e-05	10000	10000	19588000	202	0	0.0202
PTCD1	7:99416738-99438798	150	5	5	6076800	1.17656e-05	10000	10000	6076800	394	0	0.0394
SLC28A1	15:84884661-84975647,15:84884661-84975647,15:84884661-84896046,15:84884661-84945798,15:84884660-84945796,15:84884661-84945798	150	4	4	8095310	1.18225e-05	10000	10000	8095310	161	0	0.0161
UBTFL1	11:90085949-90087131	150	7	7	13488800	1.21168e-05	10000	10000	13488800	71	0	0.0071
HAGH	16:1809097-1827194,16:1809097-1827194,16:1809097-1827194,16:1807629-1826825,16:1809097-1827194	150	3	3	8143450	1.22523e-05	10000	10000	8143450	118	0	0.0118
OR6S1	14:20640695-20641691	150	4	4	9791440	1.25376e-05	10000	10000	9791440	41	0	0.0041
JAKMIP3	10:132065945-132184858,10:132065945-132184858,10:132065945-132184858,10:132065945-132184858,10:132065945-132184858,10:132065945-132184858	150	6	6	8804600	1.25991e-05	10000	10000	8804600	174	0	0.0174
CCDC38	12:95867047-95942614	150	3	3	3958740	1.30687e-05	10000	10000	3958740	413	0	0.0413
HMOX2	16:4476339-4510347,16:4495857-4510347,16:4476397-4510347,16:4474702-4510347,16:4476339-4510347,16:4495818-4510347,16:4476339-4510347,16:4476339-4510347,16:4476339-4510347,16_KI270855v1_alt:178662-212670,16_KI270855v1_alt:198180-212670,16_KI270855v1_alt:178720-212670,16_KI270855v1_alt:177025-212670,16_KI270855v1_alt:178662-212670,16_KI270855v1_alt:198141-212670,16_KI270855v1_alt:178662-212670,16_K…	150	3	3	3965800	1.33615e-05	10000	10000	3965800	403	0	0.0403
PSMD2	3:184299240-184309050,3:184300580-184309050,3:184300580-184309050	150	2	2	3461190	1.36641e-05	10000	10000	3461190	333	0	0.0333
TEX30	13:102765887-102773786,13:102765887-102773786,13:102765887-102773786,13:102765887-102773786	150	2	2	3448770	1.42536e-05	10000	10000	3448770	313	1	0.03135
BAG4	8:38176854-38213301,8:38176854-38213301	150	2	2	3440200	1.43477e-05	10000	10000	3440200	296	1	0.02965
PLA2G2A	1:19975430-19979659,1:19975434-19980434,1:19975434-19980434,1:19975434-19980434	150	3	3	5432000	1.46203e-05	10000	10000	5432000	279	0	0.0279
ERG	21:38400074-38661780,21:38380027-38661780,21:38380027-38584945,21:38380027-38660667,21:38380027-38498504,21:38380035-38498477,21:38380027-38661780,21:38367260-38661780,21:38380035-38498477,21:38470775-38661783	150	2	2	3423490	1.46685e-05	10000	10000	3423490	287	0	0.0287
SLC1A6	19:14961314-14979864,19:14961314-14979864,19:14950032-15010643,19:14950032-14979864,19:14950032-14979864,19:14961314-14979864,19:14961314-14979864	150	2	2	3423490	1.46685e-05	10000	10000	3423490	344	2	0.0345
NEDD4L	18:58149319-58401539,18:58047225-58401540,18:58044225-58401539,18:58044225-58401539,18:58044225-58401539,18:58221570-58401539,18:58149319-58401539,18:58195404-58401539,18:58149319-58401539,18:58149319-58401539	150	9	9	8646730	1.52045e-05	10000	10000	8646730	297	0	0.0297
FAM83G	17:18968790-19004764	150	7	7	8172570	1.54704e-05	10000	10000	8172570	344	0	0.0344
MFSD13A	10:102461394-102477045	150	2	2	3400450	1.57098e-05	10000	10000	3400450	380	0	0.038
CENPE	4:103105810-103198343,4:103105810-103198343	150	9	9	9118970	1.58334e-05	10000	10000	9118970	220	0	0.022
FANCL	2:58159246-58241325,2:58159242-58241380,2:58159246-58241325,2:58159242-58241380,2:58159246-58241307	150	2	2	3439710	1.58341e-05	10000	10000	3439710	313	3	0.03145
CNNM3	2:96816267-96835382,2:96816267-96835382	150	5	5	8475360	1.58406e-05	10000	10000	8475360	219	0	0.0219
RGPD4	2:107826891-107892544	150	23	23	17790100	1.5853e-05	10000	10000	17790100	175	0	0.0175
SAP18	13:21140545-21149097,13:21140513-21149085	150	2	2	3418850	1.60434e-05	10000	10000	3418850	302	1	0.03025
SLC49A3	4:681828-689151,4:681828-689151,4:681828-689151,4:681828-689151,4:681828-689151,4:681828-689151,4:681828-689151	150	4	4	8138490	1.60735e-05	10000	10000	8138490	201	0	0.0201
TNFSF15	9:114784651-114806039,9:114784634-114792530	150	2	2	3399800	1.62631e-05	10000	10000	3399800	382	1	0.03825
GIMAP6	7:150625375-150632385,7:150625375-150632648,7:150625375-150632385	150	5	5	8261360	1.64606e-05	10000	10000	8261360	207	0	0.0207
KY	3:134605939-134651022,3:134599922-134651022,3:134599922-134651018,3:134605939-134651022,3:134599922-134651022	150	2	2	3400290	1.6477e-05	10000	10000	3400290	396	0	0.0396
SSC4D	7:76389336-76409697	150	2	2	3401350	1.65796e-05	10000	10000	3401350	382	1	0.03825
RNF181	2:85595744-85597708	150	2	2	9402450	1.68359e-05	10000	10000	9402450	84	0	0.0084
OR11H4	14:20242791-20243766	150	2	2	3445730	1.68474e-05	10000	10000	3445730	330	1	0.03305
WDR43	2:28894666-28948219	150	2	2	3450910	1.69113e-05	10000	10000	3450910	328	3	0.03295
ATP5MF-PTCD1	7:99416738-99466167	150	6	6	6119640	1.72628e-05	10000	10000	6119640	453	0	0.0453
PRPF39	14:45084115-45116282	150	2	2	3419390	1.73019e-05	10000	10000	3419390	343	1	0.03435
ZNF608	5:124636914-124746639,5:124636914-124746639,5:124636914-124748824,5:124636914-124748824	150	10	10	8305030	1.73531e-05	10000	10000	8305030	581	0	0.0581
OR6C65	12:55400528-55401467	150	2	2	3401800	1.73697e-05	10000	10000	3401800	356	0	0.0356
DUSP8	11:1554050-1572271,11_KI270830v1_alt:36287-54508,11_KI270903v1_alt:30577-48798	150	2	2	3413550	1.75495e-05	10000	10000	3413550	338	0	0.0338
ANGPTL5	11:101890673-101916522	150	4	4	8115360	1.78498e-05	10000	10000	8115360	212	0	0.0212
TPSAB1	16:1240704-1242554	150	7	7	12348600	1.85726e-05	10000	10000	12348600	123	0	0.0123
PSEN1	14:73136506-73223691,14:73136506-73223691	150	4	4	8190340	1.89298e-05	10000	10000	8190340	120	0	0.012
CDH16	16:66908121-66918885,16:66908121-66918885,16:66908121-66918885,16:66908121-66918885	150	8	8	11303600	1.89922e-05	10000	10000	11303600	145	0	0.0145
RHOJ	14:63204442-63293507	150	2	2	3412760	1.90347e-05	10000	10000	3412760	360	2	0.0361
TANGO6	16:68843530-69085182	150	5	5	4582700	1.93085e-05	10000	10000	4582700	542	0	0.0542
ARRDC2	19:18008169-18014102,19:18001123-18014102,19:18008169-18014102	150	2	2	3400250	1.97883e-05	10000	10000	3400250	361	3	0.03625
IFIH1	2:162267073-162318684	150	8	8	9652740	2.00035e-05	10000	10000	9652740	148	0	0.0148
IGFALS	16:1790412-1794908,16:1790412-1793705,16:1790412-1793705	150	6	6	6703170	2.00397e-05	10000	10000	6703170	453	0	0.0453
TRAPPC8	18:31829198-31943128	150	7	6	8392110	2.31047e-05	10000	10000	8392110	260	0	0.026
HRC	19:49151198-49155396	150	2	2	7691930	2.31559e-05	10000	10000	7691930	54	0	0.0054
POP7	7:100706120-100707486	150	1	1	5871130	2.31674e-05	10000	10000	5871130	83	0	0.0083
STK32A	5:147235025-147348829,5:147235025-147387855,5:147235025-147387855	150	4	4	8194550	2.31799e-05	10000	10000	8194550	162	0	0.0162
KRTAP10-9	21:44627092-44628378	150	8	8	9451600	2.3307e-05	10000	10000	9451600	214	0	0.0214
KLHL30	2:238138667-238152945	150	7	7	8890580	2.54501e-05	10000	10000	8890580	153	0	0.0153
CORO7	16:4354541-4416596,16:4354541-4415897,16:4354541-4416596,16:4354541-4416596,16_KI270855v1_alt:56866-118220,16_KI270855v1_alt:56866-118919,16_KI270855v1_alt:56866-118919,16_KI270855v1_alt:56866-118919	150	16	16	9339280	2.61164e-05	10000	10000	9339280	475	0	0.0475
CGB2	19:49031889-49033238,19:49031889-49033238	150	2	2	11931100	2.63562e-05	10000	10000	11931100	76	0	0.0076
NPHP4	1:5862810-5992425,1:5862810-5992425,1:5862810-5992425,1:5862810-5992425	150	13	13	14493700	2.66655e-05	10000	10000	14493700	138	0	0.0138
MFGE8	15:88898682-88913168,15:88898682-88913379,15:88898682-88913379,15:88898682-88913379,15:88898682-88913379	150	5	5	4491920	2.75441e-05	10000	10000	4491920	704	0	0.0704
PPP6R1	19:55229778-55259017	150	7	7	8226120	2.86824e-05	10000	10000	8226120	406	0	0.0406
HNRNPM	19:8444974-8489112,19:8444974-8489112,19:8444974-8489112	150	6	6	4743550	2.90045e-05	10000	10000	4743550	504	0	0.0504
CEBPZ	2:37201612-37231596	150	5	5	7225120	2.90872e-05	10000	10000	7225120	317	0	0.0317
PLVAP	19:17351454-17377342	150	6	6	4790300	2.94468e-05	10000	10000	4790300	491	0	0.0491
DHRS2	14:23630114-23642438,14:23636363-23645639,14:23636363-23645639	150	3	3	6017310	3.08008e-05	10000	10000	6017310	253	0	0.0253
PTPN13	4:86594314-86815159,4:86594314-86815159,4:86594314-86815159,4:86594314-86815175	150	13	13	13089100	3.112e-05	10000	10000	13089100	276	0	0.0276
FOXD3	1:63322566-63325128	150	4	4	8186280	3.11566e-05	10000	10000	8186280	176	0	0.0176
LMTK3	19:48485270-48513189	150	8	8	8527630	3.13666e-05	10000	10000	8527630	311	0	0.0311
ZNF440	19:11814272-11835212	150	2	2	6076220	3.15614e-05	10000	10000	6076220	137	0	0.0137
NFATC4	14_KZ208920v1_fix:669975-680582,14_KZ208920v1_fix:669975-680582,14_KZ208920v1_fix:669161-680579,14_KZ208920v1_fix:667888-680582,14_KZ208920v1_fix:669975-680582,14_KZ208920v1_fix:667888-680582,14_KZ208920v1_fix:669161-680579,14_KZ208920v1_fix:670059-680582,14_KZ208920v1_fix:667888-680582,14:24366910-24379606,14:24366910-24379606,14:24368997-24379604,14:24368183-24379601,14:24366910-24379606,14:243…	150	8	8	8941710	3.17883e-05	10000	10000	8941710	220	0	0.022
CEPT1	1:111140222-111185104,1:111140222-111185104,1:111140222-111185104,1:111139848-111185104,1:111139498-111185104,1:111139382-111185104	150	1	1	5793440	3.20296e-05	10000	10000	5793440	66	0	0.0066
PCDHGB5	5:141398127-141512979,5:141398127-141400584	150	48	48	28902500	3.2155e-05	10000	10000	28902500	341	0	0.0341
GGT6	17:4556926-4560577,17:4556926-4560577,17:4556926-4560577,17:4556926-4560577,17:4556926-4560577	150	5	5	11015000	3.24157e-05	10000	10000	11015000	114	0	0.0114
RGS11	16:268306-275944,16:268306-275944,16:268306-275944,16:268306-275944	150	9	9	8500770	3.3231e-05	10000	10000	8500770	365	0	0.0365
XPO4	13:20777328-20902774,13:20777328-20902774	150	5	5	8898220	3.3272e-05	10000	10000	8898220	206	0	0.0206
NUBP2	16:1782959-1789186,16:1782959-1789186,16:1782959-1789186,16:1782959-1789186	150	4	4	6446850	3.39032e-05	10000	10000	6446850	273	0	0.0273
SKIDA1	10:21513474-21525682	150	5	5	8094730	3.40088e-05	10000	10000	8094730	233	0	0.0233
TTC27	2:32628049-32821051,2:32628049-32821051	150	5	5	7506560	3.43975e-05	10000	10000	7506560	313	0	0.0313
ANKRD11	16:89286661-89490561,16:89267631-89490561,16:89267631-89490561,16:89267631-89490561	150	21	21	18829100	3.45749e-05	10000	10000	18829100	99	0	0.0099
CNOT3	19_GL949750v2_alt:112590-130532,19_GL949751v2_alt:112590-130532,19:54137761-54155681,19_GL949746v1_alt:112590-130531,19_KI270938v1_alt:112590-130532,19_GL949747v2_alt:112590-130532,19_GL949748v2_alt:112590-130532,19_GL949749v2_alt:112590-130532,19_GL949752v1_alt:112590-130532,19_GL949753v2_alt:112590-130532	150	6	6	9435260	3.47049e-05	10000	10000	9435260	137	0	0.0137
SSH2	17:29625938-29930040,17:29673838-29761432,17:29625938-29930228,17:29673838-29930228	150	8	8	14264700	3.57591e-05	10000	10000	14264700	38	0	0.0038
SELENON	1:25800192-25818221,1:25800192-25818221	150	6	6	8688460	3.66478e-05	10000	10000	8688460	164	0	0.0164
PLOD1	1:11934716-11975537,1:11934716-11975537	150	5	5	8431750	4.08314e-05	10000	10000	8431750	146	0	0.0146
NCAPG2	7:158631168-158704804,7:158639796-158704804,7:158631168-158704804,7:158631168-158704804	150	8	8	8479650	4.14952e-05	10000	10000	8479650	354	0	0.0354
TMEM182	2:102736934-102817679,2:102736934-102817679,2:102736934-102817679,2:102736934-102817679,2:102762030-102817679	150	1	1	6100500	4.34862e-05	10000	10000	6100500	23	0	0.0023
ESPNL	2:238127389-238133287,2:238100339-238133287	150	10	10	9465550	4.39583e-05	10000	10000	9465550	308	0	0.0308
MVB12A	19:17420046-17425332,19:17405740-17425332	150	2	2	8986940	4.52694e-05	10000	10000	8986940	85	0	0.0085
FDFT1	8:11795572-11839309,8:11807942-11839309,8:11802610-11839309,8:11802610-11839309,8:11795572-11839309,8:11795572-11839309,8:11802740-11839298,8:11809143-11839309,8:11803043-11839309,8:11808416-11839309,8:11803088-11839309,8_KZ208915v1_fix:1508762-1545047,8_KZ208915v1_fix:1508762-1545480,8_KZ208915v1_fix:1508762-1552526,8_KZ208915v1_fix:1508762-1552526,8_KZ208915v1_fix:1508762-1552526,8_KZ208915v1_f…	150	8	8	8829360	4.58334e-05	10000	10000	8829360	281	0	0.0281
LRSAM1	9:127452254-127503501,9:127451509-127503499,9:127451485-127503501,9:127451509-127503499,9:127451509-127503499,9:127451509-127503499,9:127451509-127503499,9:127451509-127503499,9:127451509-127503499	150	6	6	4594340	4.67063e-05	10000	10000	4594340	716	0	0.0716
NIF3L1	2:200889370-200903925,2:200889384-200903932,2:200889419-200903925,2:200889326-200903932,2:200889326-200903932,2:200891917-200903932,2:200889326-200903932,2:200889384-200903932,2:200889384-200903932	150	3	3	3503390	4.69907e-05	10000	10000	3503390	505	0	0.0505
DOCK9	13:98793428-98978064,13:98793428-98978064,13:98793428-98978064,13:98793428-99086694,13:98793428-98978064,13:98793428-99015785,13:98860180-98978064,13:98793428-98978064,13:98860180-99086694,13:98793428-99015785,13:98793428-98978064,13:98793428-99086694,13:98793428-99015785,13:98793428-98978064	150	6	5	40793300	4.82628e-05	10000	10000	40793300	19	0	0.0019
ENG	9:127815011-127847167,9:127815015-127854658,9:127815011-127854773	150	4	4	8254830	5.00143e-05	10000	10000	8254830	148	0	0.0148
NDUFS2	1:161197416-161214394,1:161202366-161214394,1:161199314-161214394,1:161199304-161214394,1:161202366-161214394,1:161197416-161214394,1:161202366-161214394,1:161202366-161214394	150	3	3	3499840	5.03078e-05	10000	10000	3499840	456	0	0.0456
VIRMA	8:94510977-94553518,8:94487690-94553469	150	5	5	7050910	5.04586e-05	10000	10000	7050910	294	0	0.0294
RILP	17:1646150-1649866,17_KI270861v1_alt:76178-79894	150	8	8	8846960	5.09791e-05	10000	10000	8846960	230	0	0.023
SLC39A8	4:102261663-102345191,4:102261663-102324312,4:102251040-102345253,4:102261665-102345482	150	3	3	3444520	5.1047e-05	10000	10000	3444520	495	0	0.0495
IRAG1	11:10573095-10693755,11:10573095-10693755,11:10573095-10693755,11:10573095-10652278,11:10573095-10693755,11:10573095-10693543	150	8	8	9243830	5.12133e-05	10000	10000	9243830	224	0	0.0224
SCAF8	6:154733377-154834244,6:154733377-154834244,6:154733377-154834244,6:154733415-154834221,6:154733377-154834244	150	6	6	8239270	5.48068e-05	10000	10000	8239270	343	0	0.0343
MRAP	21:32298854-32312288,21:32291812-32312288,21:32291812-32312288,21:32291812-32314783	150	2	2	4505600	5.5359e-05	10000	10000	4505600	246	0	0.0246
TMEM74B	20:1180560-1184675,20:1180569-1185920,20:1180560-1184473	150	2	2	4580630	5.71125e-05	10000	10000	4580630	231	0	0.0231
HSDL1	16:84122138-84145195,16:84122142-84145177	150	3	3	3434290	5.75447e-05	10000	10000	3434290	509	0	0.0509
EFCAB5	17:29929902-30074629,17:29941633-30074629,17:29941633-30108452	150	9	9	14283400	5.852e-05	10000	10000	14283400	57	0	0.0057
PCDHGA11	5:141421050-141424679,5:141421050-141512973,5:141421050-141512973	150	20	20	13288300	5.8599e-05	10000	10000	13288300	353	0	0.0353
ESS2	22:19130278-19144651,22:19130278-19144651	150	5	5	8754170	5.92552e-05	10000	10000	8754170	110	0	0.011
RAET1L	6:150018335-150025532	150	3	3	3419400	5.99232e-05	10000	10000	3419400	556	0	0.0556
RREB1	6:7107960-7251980,6:7107960-7251980,6:7107960-7251980,6:7107742-7251980	150	13	13	11245100	6.07709e-05	10000	10000	11245100	291	0	0.0291
VANGL1	1:115642628-115698224,1:115641969-115698220,1:115641969-115698220	150	3	3	3433670	6.11513e-05	10000	10000	3433670	521	0	0.0521
FOXI1	5:170105896-170109734,5:170105896-170109734	150	2	2	5599370	6.17312e-05	10000	10000	5599370	167	0	0.0167
HTRA1	10:122461552-122514907	150	3	3	3407020	6.33928e-05	10000	10000	3407020	571	0	0.0571
ZSCAN25	7:99616945-99632408,7:99616945-99632408,7:99616945-99632408,7:99616945-99632408,7:99616945-99672542,7:99616945-99672542,7:99616945-99632408,7:99616945-99632408,7:99616945-99632408	150	4	4	3416520	6.42692e-05	10000	10000	3416520	798	0	0.0798
ZKSCAN4	6:28241696-28259211,6:28241696-28252269	150	3	3	4587830	6.52601e-05	10000	10000	4587830	353	0	0.0353
HCRTR1	1:31617688-31627613	150	3	3	4686840	6.56613e-05	10000	10000	4686840	284	0	0.0284
CCDC82	11:96352772-96389912,11:96352764-96389816,11:96380534-96389912,11:96352764-96389919	150	3	3	3429080	6.56652e-05	10000	10000	3429080	582	0	0.0582
OR4D6	11:59456960-59457905	150	7	7	9274910	6.80907e-05	10000	10000	9274910	362	0	0.0362
PCDHGA9	5:141402952-141405439,5:141402952-141512979	150	39	39	22823700	7.24798e-05	10000	10000	22823700	332	0	0.0332
E4F1	16:2223590-2235742,16:2223487-2235742,16:2223487-2235742	150	5	5	8190440	7.37473e-05	10000	10000	8190440	116	0	0.0116
MORC1	3:108958247-109118134	150	8	8	8852640	7.4453e-05	10000	10000	8852640	242	0	0.0242
NUTM1	15:34343314-34357737,15:34343314-34357735,15:34343314-34357737	150	12	11	22600300	7.59215e-05	10000	10000	22600300	141	0	0.0141
KLHL17	1:960583-965719	150	5	5	4126890	7.80758e-05	10000	10000	4126890	661	0	0.0661
MRPL3	3:131462211-131502971	150	1	1	5917610	7.84551e-05	10000	10000	5917610	46	0	0.0046
STAB2	12:103587272-103766718	150	19	19	17314600	8.22331e-05	10000	10000	17314600	105	0	0.0105
ZBTB47	3:42653696-42667580	150	5	5	5617230	8.45476e-05	10000	10000	5617230	522	0	0.0522
PTK7	6:43076313-43161715,6:43076313-43161715,6:43076313-43161715,6:43076813-43161720,6:43076313-43161715,6:43076313-43161715,6:43076313-43161715	150	7	7	10963000	8.50398e-05	10000	10000	10963000	198	0	0.0198
CEP85	1:26269278-26278808,1:26234199-26278808,1:26234199-26278808,1:26234199-26278808	150	4	4	4745270	8.64139e-05	10000	10000	4745270	362	0	0.0362
KANSL3	2:96593171-96638312,2:96593171-96638312,2:96593171-96638312,2:96599652-96638312,2:96593171-96638312,2:96593171-96638312,2:96593171-96638312,2:96593171-96638312,2:96593171-96638312,2:96593171-96638312,2:96593171-96637991,2:96593171-96638312,2:96593171-96638312,2:96593171-96638312,2:96593171-96638312,2:96593171-96638312,2:96593171-96638312,2:96593171-96638312,2:96593171-96638312	150	8	8	8677470	8.87818e-05	10000	10000	8677470	287	0	0.0287
MYZAP	15:57591903-57685364,15:57591903-57685364	150	4	4	6437900	9.34753e-05	10000	10000	6437900	461	0	0.0461
OSBPL1A	18:24162045-24272232,18:24162045-24311506,18:24162051-24397824	150	6	6	8707470	9.45625e-05	10000	10000	8707470	201	0	0.0201
FAM193A	4:2535374-2732575,4:2625431-2732575,4:2625431-2732575,4:2536646-2732573,4:2625431-2732575,4:2625431-2732575,4:2625431-2732575,4:2625431-2732575	150	3	3	4510290	9.51055e-05	10000	10000	4510290	379	0	0.0379
CD101	1:117001749-117036551,1:117001749-117036551,1:117001749-117036551,1:117001749-117036551	150	15	15	12338000	9.7787e-05	10000	10000	12338000	307	0	0.0307
SLC30A9	4:41990529-42090461	150	2	2	4475880	9.80329e-05	10000	10000	4475880	151	0	0.0151
PIGL	17:16217209-16326411	150	2	2	4193400	9.85094e-05	10000	10000	4193400	281	0	0.0281
OTP	5:77628711-77638713	150	2	2	4127500	9.93177e-05	10000	10000	4127500	271	0	0.0271
MYH15	3:108380367-108529322	150	6	6	8319860	0.00010023	10000	10000	8319860	264	0	0.0264
PTPRC	1_GL383520v2_alt:280444-363885,1_GL383520v2_alt:280372-363885,1_GL383520v2_alt:280444-336576,1_GL383520v2_alt:280444-334610,1:198638967-198757476,1:198639039-198695171,1:198639039-198693205,1:198639039-198757476	150	9	9	11146700	0.000101146	10000	10000	11146700	279	0	0.0279
FRMD6	14:51717282-51730726,14:51651909-51730726,14:51489127-51730726,14:51651909-51730726	150	2	2	4115630	0.000101946	10000	10000	4115630	320	0	0.032
SLC22A31	16:89195760-89200537,16:89195760-89201678,16:89195760-89201678,16:89195760-89201678,16:89195760-89200537,16:89195760-89200537,16:89195760-89201678,16:89195760-89201678,16:89195760-89201678,16:89195760-89200537,16:89195760-89201678,16:89195760-89201678,16:89195760-89201678	150	4	4	6560040	0.000102	10000	10000	6560040	236	0	0.0236
TIE1	1:43300981-43323108,1:43300981-43323108	150	8	8	6854900	0.000103987	10000	10000	6854900	652	0	0.0652
USP4	3:49311784-49340053,3:49277143-49340053,3:49277143-49340053	150	5	5	6314850	0.000104725	10000	10000	6314850	394	0	0.0394
RNF167	17:4940267-4945222,17:4940091-4945222,17:4940267-4945222,17:4940091-4945222,17:4940267-4945222,17:4940267-4945222,17:4940091-4945222,17:4940091-4945222,17:4940091-4945222,17:4940267-4945222,17:4940091-4945222,17:4940267-4945222,17:4940267-4945222,17:4940091-4945222,17:4940267-4945222,17:4940267-4945222,17:4940091-4945222,17:4940091-4945222,17:4940267-4945222,17:4940091-4945222	150	2	2	5555390	0.000105904	10000	10000	5555390	153	0	0.0153
CROT	7:87345663-87360116,7:87345663-87399794,7:87345663-87399794	150	9	9	8198280	0.000108383	10000	10000	8198280	577	0	0.0577
AOPEP	9:94759648-95087218,9:94726668-95087218,9:94726698-94933673	150	8	8	4640630	0.000109837	10000	9555	4640630	1000	0	0.104657
AIRE	21:44285875-44298648	150	5	5	5806510	0.000112863	10000	10000	5806510	389	0	0.0389
NPIPB6	16:28342517-28362860	150	7	7	11308500	0.000115655	10000	10000	11308500	276	0	0.0276
MYL5	4:674541-682028,4:677921-682028	150	5	5	8236220	0.000117803	10000	10000	8236220	186	0	0.0186
RPN1	3:128619968-128650818	150	7	7	4585160	0.000119774	10000	10000	4585160	842	0	0.0842
MUSK	9:110668790-110806558,9:110668790-110806558,9:110668790-110806558,9:110728261-110806558	150	10	10	12653300	0.000119851	10000	10000	12653300	131	0	0.0131
PUSL1	1:1308579-1311677,1:1308596-1311677,1:1308579-1311677	150	5	5	4882930	0.000124578	10000	10000	4882930	481	0	0.0481
FAM162B	6:116752196-116765719	150	1	1	5017220	0.000126479	10000	10000	5017220	39	0	0.0039
BDP1	5_KI270897v1_alt:985634-1097795,5_GL339449v2_alt:1454135-1566305,5:71455650-71567820	150	14	14	10447900	0.000129316	10000	10000	10447900	285	0	0.0285
CHD7	8:60678739-60868027,8:60741258-60868027	150	9	9	8230480	0.000137309	10000	10000	8230480	510	0	0.051
RANBP3L	5:36246915-36301902,5:36246915-36301902,5:36250611-36301902,5:36246915-36301902,5:36246915-36301902,5:36250611-36301902,5:36250611-36301902,5:36246915-36301902,5:36250611-36301902,5:36246915-36301902	150	2	2	4998210	0.00013993	10000	10000	4998210	193	0	0.0193
ERVV-2	19:53044739-53051680	150	2	2	5122880	0.000140915	10000	10000	5122880	195	0	0.0195
TCEA2	20:64063197-64072347,20:64056971-64072347	150	4	4	3485120	0.000141977	10000	10000	3485120	676	0	0.0676
CNGA3	2:98346455-98398601,2:98346455-98398601	150	8	8	4786160	0.000143842	10000	10000	4786160	722	0	0.0722
GCOM1	15:57591903-57717557,15:57591903-57717557,15:57591903-57717557,15:57591903-57717557,15:57591903-57717557,15:57591903-57717557,15:57591903-57717557,15:57591903-57717557	150	6	6	6541980	0.00014509	10000	10000	6541980	596	0	0.0596
ACP7	19:39084367-39111492,19:39084367-39111492	150	4	4	7481600	0.00014543	10000	10000	7481600	198	0	0.0198
ZP2	16:21197451-21214510,16:21197449-21211574,16:21197449-21211574,16:21197449-21211574,16:21197449-21211574,16_KV880768v1_fix:21140-35265,16_KV880768v1_fix:21142-38201,16_KV880768v1_fix:21140-35265,16_KV880768v1_fix:21140-35265,16_KV880768v1_fix:21140-35265	150	4	4	3409830	0.000149218	10000	10000	3409830	831	0	0.0831
FAM114A2	5:153990147-154038910,5:153990147-154038910,5:153990147-154038910,5:153990147-154038910	150	1	1	5270820	0.000149944	10000	10000	5270820	53	0	0.0053
MFSD12	19:3544198-3557584,19:3544198-3557586	150	7	7	8552560	0.000150676	10000	10000	8552560	271	0	0.0271
NUP210	3:13316234-13420322	150	14	14	8861740	0.000156539	10000	10000	8861740	623	0	0.0623
CYB561D2	3:50365362-50368197,3:50365362-50368197,3:50350861-50354065,3:50350861-50354065,3:50350861-50368197	150	4	4	4511330	0.000156902	10000	10000	4511330	529	0	0.0529
NOL9	1:6521346-6554513	150	7	6	4740400	0.000158414	10000	10000	4740400	514	0	0.0514
SPATA2	20:49903390-49913739,20:49903390-49915529	150	4	4	8588570	0.00015873	10000	10000	8588570	169	0	0.0169
TMEM134	11:67461709-67469251,11:67461709-67469251,11:67461709-67469251,11:67461709-67469251,11:67461709-67469251,11:67461709-67469251,11:67464357-67469251,11:67461709-67469251	150	1	1	4824160	0.000161004	10000	10000	4824160	151	0	0.0151
SH3D19	4:151120280-151227909,4:151120280-151325605,4:151120280-151227909,4:151120280-151226420,4:151120280-151325605,4:151120280-151226420,4:151120280-151226420,4:151120280-151226420,4:151120280-151227909,4:151120280-151325605,4:151120280-151226508,4:151120280-151175552,4:151120280-151227909,4:151120280-151325605	150	8	8	7571240	0.000163572	10000	10000	7571240	546	0	0.0546
ICE1	5:5422676-5490220	150	10	10	13129500	0.000167683	10000	10000	13129500	196	0	0.0196
TDRD5	1:179591612-179691273,1:179591612-179691272,1:179606226-179691273,1:179591831-179691272,1:179591831-179691272,1:179591831-179691272	150	4	4	4484940	0.000173754	10000	10000	4484940	541	0	0.0541
KDM8	16:27203974-27221768,16:27203525-27221768	150	3	3	5005220	0.000178236	10000	10000	5005220	269	0	0.0269
ENPP1	6:131808019-131895155	150	3	3	5982400	0.000179187	10000	10000	5982400	218	0	0.0218
SLC2A4	17:7281717-7288257	150	4	4	3315530	0.000182067	10000	10000	3315530	877	0	0.0877
MAMDC2	9:70043580-70176560,9:70043580-70226972,9:70043847-70226972,9_GL383541v1_alt:19468-152596,9_GL383541v1_alt:19735-152600,9_GL383541v1_alt:19468-158528	150	4	4	3476890	0.000182677	10000	10000	3476890	731	0	0.0731
PTGIS	20:49503873-49568137	150	5	5	3739760	0.000193462	10000	10000	3739760	702	0	0.0702
NPIPA5	16:15363623-15378294,16:15363629-15378294,16_KI270853v1_alt:1021569-1036245,16_KI270853v1_alt:1021575-1036245,16_KV880768v1_fix:568521-571210	150	13	13	32283800	0.000195088	10000	10000	32283800	181	0	0.0181
CORO6	17:29614755-29618117,17:29614755-29618117,17:29614755-29621423	150	3	3	5601250	0.000197927	10000	10000	5601250	190	0	0.019
VPS13A	9:77177533-77421537,9:77177444-77383005,9:77177533-77421537,9:77177444-77385190	150	15	15	12306100	0.000201829	10000	10000	12306100	350	0	0.035
ARHGAP32	11:128965059-129192325,11:128965059-129024188,11:128965059-129192325,11:128965059-129279518	150	5	5	4697050	0.000204238	10000	10000	4697050	551	0	0.0551
ORC1	1:52372828-52404471,1:52372828-52404471,1:52372828-52404423	150	8	8	9020240	0.000205777	10000	10000	9020240	261	0	0.0261
KCNT2	1:196225780-196608440,1:196225780-196608440,1:196225780-196608440,1:196225780-196608440,1:196225780-196608440	150	5	5	4621050	0.000212031	10000	10000	4621050	615	0	0.0615
CEL	9:133061980-133071861	150	29	29	29172300	0.000216099	10000	10000	29172300	557	0	0.0557
XYLB	3:38346784-38414983,3:38346759-38414976,3:38346784-38427186,3:38346784-38357158,3:38346784-38427186	150	9	9	8213770	0.000218719	10000	10000	8213770	506	0	0.0506
PNN	14:39175253-39183220	150	3	3	5338820	0.000222021	10000	10000	5338820	215	0	0.0215
SDHC	1:161314380-161375340,1:161314380-161375340,1:161314380-161363205,1:161314380-161375340,1:161314380-161375340,1:161314380-161375340	150	1	1	3580290	0.000222225	10000	10000	3580290	206	0	0.0206
LRRIQ4	3:169821890-169837772	150	5	5	6388220	0.000222575	10000	10000	6388220	436	0	0.0436
ARRDC4	15:97960702-97973833	150	3	2	4366600	0.00023331	10000	10000	4366600	192	0	0.0192
TNIP1	5:151029942-151065131,5:151029944-151081034,5:151029944-151081034,5:151029944-151087685,5:151029944-151087166,5:151029944-151081034,5:151029944-151087166,5:151029942-151065131,5:151029942-151081084,5:151029944-151081034,5:151029944-151081034,5:151029944-151081034	150	2	2	5887700	0.000234613	10000	10000	5887700	176	0	0.0176
METTL27	7:73834590-73842516	150	3	3	5337770	0.000234843	10000	10000	5337770	395	0	0.0395
THADA	2:43230835-43596046,2:43230835-43595974,2:43230835-43596046,2:43230835-43596046,2:43230835-43596046,2:43230835-43596046,2:43230835-43596046,2:43552069-43596038,2:43556092-43596038	150	11	11	8593400	0.000238649	10000	10000	8593400	546	0	0.0546
CLN5	13:76992080-77005117,13:76992080-77005117	150	3	3	5678950	0.000238713	10000	10000	5678950	200	0	0.02
UPK1A	19:35666515-35678485,19:35666515-35678485	150	3	3	4982670	0.000239401	10000	10000	4982670	287	0	0.0287
ADGRF3	2:26309943-26319049,2:26308174-26345811,2:26308174-26346789,2:26308174-26346789,2:26308172-26319102,2:26308174-26346789	150	13	13	19253800	0.000240326	10000	10000	19253800	166	0	0.0166
TAOK2	16:29973867-29988393,16:29973867-29992261,16:29973867-29988393	150	6	6	3695870	0.000244482	10000	9898	3695870	1000	0	0.101031
RASSF4	10:44959801-44995890	150	5	5	4518210	0.000246934	10000	10000	4518210	717	0	0.0717
CCDC171	9:15553042-15974037,9:15563977-15974039,9:15553042-15974037	150	14	14	9121120	0.000248988	10000	10000	9121120	582	0	0.0582
CDC14A	1:100352466-100499465,1:100345014-100499465,1:100352505-100520277,1:100352505-100520277,1:100352466-100485370,1:100352466-100499465	150	3	3	4016690	0.000251892	10000	10000	4016690	478	0	0.0478
TEPSIN	17:81228276-81239055,17:81228276-81239055	150	8	8	15175300	0.000256181	10000	10000	15175300	133	0	0.0133
MROH6	8_KI270816v1_alt:56232-62812,8:143566192-143572772	150	9	9	8530230	0.00026024	10000	10000	8530230	441	0	0.0441
RASSF10	11:13009315-13012118	150	4	4	7052870	0.000265122	10000	10000	7052870	287	0	0.0287
CSAD	12:53157662-53180925,12:53157662-53180646,12:53157662-53164493	150	1	1	2560040	0.000272028	10000	10000	2560040	442	0	0.0442
RP1	8:54559184-54871231,8:54616095-54630834	150	15	15	10420800	0.000275406	10000	10000	10420800	455	0	0.0455
FOXA1	14:37589551-37595249	150	4	4	6250080	0.000279517	10000	10000	6250080	321	0	0.0321

## Sheet: Supplemental Table S7
Gene	RANGE	N_INFORMATIVE	NumVar	NumPolyVar	Q	rho	Pvalue
TP53I3	2:24077432-24085215,2:24077432-24084834,2:24077432-24084331	150	1	1	13268.9	0	9.33895e-13
APOC3	11:116829906-116833072	150	1	1	13268.9	0	9.33895e-13
SIN3A	15:75369378-75451690,15:75369378-75451690,15:75369378-75455815	150	1	1	13268.9	0	9.33895e-13
HTRA2	2:74529932-74533319,2:74529404-74533556,2:74529404-74533556,2:74529404-74533556,2:74529404-74533556,2:74529404-74533556,2:74529404-74533556,2:74529404-74533556	150	1	1	13268.9	0	9.33895e-13
AGPAT1	6_GL000254v2_alt:3510232-3520129,6_GL000254v2_alt:3510232-3518105,6_GL000254v2_alt:3510232-3519367,6_GL000254v2_alt:3510232-3515137,6_GL000254v2_alt:3510232-3519141,6_GL000256v2_alt:3484418-3494315,6_GL000256v2_alt:3484418-3492291,6_GL000256v2_alt:3484418-3493327,6_GL000256v2_alt:3484418-3493553,6_GL000256v2_alt:3484418-3489323,6_GL000251v2_alt:3606563-3616460,6_GL000251v2_alt:3606563-3614436,6_G…	150	1	1	13268.9	0	9.33895e-13
FCGR1A	1:149782693-149791675,1:149782693-149791675,1:149782693-149791675,1:149782693-149791675,1:149782693-149791675,1:149782693-149791675,1:149782693-149791675,1:149782693-149791675,1:149782693-149791675,1:149782693-149800609,1:149782693-149798485,1:149782693-149791675	150	1	1	13268.9	0	9.33895e-13
SULT2A1	19:47870466-47886315	150	1	1	13268.9	0	9.33895e-13
SLC51A	3:196216533-196233427	150	1	1	13268.9	0	9.33895e-13
PANX1	11:94128840-94181968	150	1	1	13268.9	0	9.33895e-13
TRIM58	1:247857186-247880136	150	1	1	13268.9	0	9.33895e-13
BCDIN3D	12:49836042-49843106	150	1	1	13268.9	0	9.33895e-13
EPO	7:100720467-100723700	150	4	4	20703.9	0.1	2.15201e-10
SLC44A3	1:94820600-94895246,1:94820600-94895246,1:94820356-94895246,1:94824492-94895247,1:94820356-94895246,1:94820356-94895246,1:94820356-94895246,1:94820356-94895246,1:94820356-94895246	150	7	7	21128.5	0	2.15221e-10
RRP1	21:43789576-43805278	150	2	2	26245	0	2.15239e-10
ADGRG3	16:57668305-57689378,16:57668305-57689378	150	4	4	26570.4	0	2.15563e-10
EPHA8	1:22563488-22589619,1:22563488-22603595	150	10	10	42037.6	0	2.15587e-10
ZNF391	6:27388717-27403907,6:27388717-27403907,6:27374634-27403907,6:27388717-27403907	150	2	2	16792.2	0.3	2.15601e-10
POU2F1	1:167220885-167427340,1:167220884-167427345,1:167220885-167427340,1:167329069-167427340,1:167220884-167427345,1:167220885-167427340	150	3	3	15513.3	0.2	2.15928e-10
HDDC2	6:125275349-125301967	150	2	2	13670.7	0.1	2.1663e-10
TRMU	22:46335713-46357340,22:46335713-46357340,22:46335713-46357340,22:46335713-46357340,22:46335713-46357340,22:46335713-46357340,22:46335713-46357340	150	2	2	13980.1	0.1	2.17358e-10
SEMA6D	15:47718091-47765482,15:47718488-47774223,15:47718091-47774221,15:47717504-47774221,15:47717504-47774228,15:47184088-47774221,15:47718091-47774221,15:47718091-47774221,15:47718091-47774221	150	2	2	13307.6	0	2.19049e-10
RNF220	1:44405254-44651723,1:44631967-44651723,1:44405159-44651724,1:44424000-44651723,1:44405254-44651723,1:44405254-44651723,1:44406791-44651723	150	2	2	13271.3	0	2.19421e-10
SNORC	2:232870085-232878700,2:232869013-232878704,2:232875427-232878704,2:232869631-232878704,2:232875831-232878700,2:232875609-232878704	150	2	2	13780.6	0.1	2.19463e-10
OR2W3	1:247895586-247896531	150	2	2	13412.3	0	2.19779e-10
JHY	11:122882929-122959722,11:122882527-122959722,11:122882527-122959722,11:122882758-122963862,11:122882527-122905887	150	2	2	13276.4	0	2.20421e-10
VCPKMT	14:50108636-50116572,14:50108636-50116572,14:50108636-50116572,14:50108636-50116572	150	2	2	13564.6	0.1	2.20423e-10
SLC10A1	14:69775415-69797241	150	2	2	13301.8	0	2.20689e-10
H2BC18	1:149782688-149812373,1:149811878-149812370	150	2	2	13271.2	0	2.20749e-10
SELENBP1	1:151364303-151372705,1:151364303-151372705,1:151364303-151372705	150	6	6	26941.1	0	2.21088e-10
CBX4	17:79833155-79839440	150	2	2	13340	0	2.21105e-10
CD84	1:160541097-160579496,1:160541097-160579496,1:160541093-160579516,1:160541097-160579496,1:160541097-160579496	150	2	2	13271.1	0	2.21327e-10
TMEM150C	4:82483175-82562253,4:82483175-82561988,4:82483175-82561988	150	2	2	13352.7	0	2.21526e-10
GATD1	11:767222-777487,11:767222-777487,11:767222-777487,11:767222-777487,11:767222-777487,11:767222-777487,11:767222-777487,11:767222-777487,11:767222-777487	150	2	2	13379.1	0	2.21562e-10
PLEKHD1	14:69484727-69531551	150	2	2	13304.4	0	2.21577e-10
CDC25B	20:3786771-3806121,20:3795738-3806121,20:3800061-3806121,20:3795738-3806121,20:3795738-3806121,20:3795738-3806121,20:3786771-3806121,20:3786771-3806121,20:3786771-3806121,20:3795738-3806121,20:3795738-3806121,20:3795738-3806121	150	2	2	13389.7	0	2.2179e-10
NPAS3	14:32938878-33804173,14:32938878-33804173,14:32938878-33804173,14:32938878-33804173	150	2	2	13329.1	0	2.21822e-10
MZB1	5:139387466-139389913	150	2	2	13273.1	0	2.2187e-10
PRXL2C	9:96639577-96655317	150	2	2	13269.4	0	2.21871e-10
MS4A8	11:60699611-60715807	150	2	2	13272.6	0	2.23082e-10
C12orf40	12:39626182-39721914,12:39626182-39908300,12:39626182-39692180	150	2	2	13270.2	0	2.23268e-10
LGALS3	14:55129251-55145423,14:55136982-55145430,14:55129251-55145423	150	3	3	13310.9	0	2.33946e-10
DDX24	14:94048286-94081202,14_KI270847v1_alt:1162848-1195764	150	3	3	13288.6	0	2.58922e-10
DPAGT1	11:119096509-119101853	150	3	3	13448.6	0	2.82145e-10
NXPE3	3:101779210-101828231,3:101779210-101828231,3:101779663-101828231,3:101779210-101828231,3:101779210-101828231,3:101779663-101828231,3:101779663-101828231,3:101779210-101828231,3:101779663-101828231,3:101779210-101828231,3:101779663-101828231,3:101779210-101828231	150	3	3	13389	0	2.89779e-10
ZW10	11:113733186-113773692	150	3	3	13467.7	0	2.90122e-10
ATP2A1	16:28878487-28904511,16:28880042-28904509,16:28878487-28904466	150	3	3	13354.8	0	2.98463e-10
CELA2B	1:15476103-15491394	150	4	3	13308.1	0	3.11693e-10
OR4C6	11:55665166-55666096	150	3	3	13435.9	0	3.14494e-10
PRKCD	3:53168702-53192717,3:53161208-53192717,3:53161208-53192717,3:53168702-53192717,3:53161506-53192717,3:53161208-53192717,3:53161208-53192717	150	3	3	13282.2	0	3.17527e-10
HEATR5B	2:36980894-37084372	150	3	3	13424.4	0	3.20601e-10
NCAN	19:19211957-19252233	150	4	4	13392.3	0	3.20834e-10
WDR24	16:684621-690398	150	3	3	13335.4	0	3.30387e-10
RRP12	10:97356356-97401340,10:97356700-97401340,10:97356700-97401370	150	4	4	14148.3	0	3.7293e-10
PRSS12	4:118280037-118353003	150	4	4	14197.3	0	4.35946e-10
ADI1	2:3497918-3517747,2:3497365-3519531,2_KI270769v1_alt:107388-110465,2_KI270769v1_alt:106835-110465	150	4	4	13636.9	0	5.55479e-10
SYNE4	19:36003306-36008813,19:36003306-36008813	150	4	4	13468.7	0	9.96377e-10
ITGA3	17:50056109-50090481	150	4	4	13423.3	0	1.09802e-09
CSPG5	3:47562237-47578869,3:47562237-47578865,3:47562237-47580240,3:47562237-47578865,3:47562237-47580240	150	3	3	26074.6	0.2	1.1219e-09
OR5H1	3:98132697-98133639	150	4	4	13434.7	0	1.12549e-09
C5orf34	5:43486708-43515148	150	4	4	13383.8	0	1.20885e-09
DNAI4	1:66812885-66924856,1:66837602-66924856	150	4	4	13843.6	0.1	1.31836e-09
VPS13D	1:12230029-12512046,1:12230029-12512046	150	10	10	19572.7	0	2.10953e-09
GMPR2	14_KZ208920v1_fix:533599-540219,14_KZ208920v1_fix:533599-540219,14_KZ208920v1_fix:533906-540219,14_KZ208920v1_fix:533599-540219,14_KZ208920v1_fix:533599-540219,14_KZ208920v1_fix:533906-540219,14_KZ208920v1_fix:533906-540219,14_KZ208920v1_fix:533599-540219,14_KZ208920v1_fix:533906-540219,14_KZ208920v1_fix:533599-540219,14_KZ208920v1_fix:533599-540219,14_KZ208920v1_fix:533599-540219,14_KZ208920v1_f…	150	2	2	14045.5	0	2.72246e-09
MPHOSPH10	2:71130633-71150101	150	5	5	13561.1	0	3.23122e-09
ENPEP	4:110476154-110565285,4:110476154-110565285,4:110476154-110554918,4:110476154-110560276,4:110476154-110565285,4:110476154-110565285	150	5	5	13422.5	0	3.56753e-09
UGT2B7	4:69051263-69112987,4:69096473-69112987,4:69096473-69112987	150	5	5	13404.3	0	4.16186e-09
BLK	8:11494386-11564599,8:11494386-11564599,8_KZ208915v1_fix:1783516-1853694,8_KZ208915v1_fix:1783516-1853694	150	5	5	13551.3	0	4.49434e-09
PML	15:73994672-74043376,15:73994715-74036394,15:73994715-74047822,15:73994715-74036394,15:73994715-74036394,15:73994672-74043376,15:73994715-74036394,15:73994715-74036394,15:73994672-74043376	150	6	5	13496.1	0	5.00489e-09
DENND5A	11:9138825-9265350,11:9138825-9265326,11:9138825-9265350,11:9138825-9265350,11:9138825-9265350	150	5	5	13403.2	0	6.3019e-09
DRC7	16:57694805-57731805,16:57694805-57731805,16:57694805-57731805	150	7	6	13443.7	0	6.46296e-09
EIF2D	1:206591642-206612465,1:206591642-206612551	150	2	2	23855.2	0	6.55998e-09
APOL6	22:35648445-35668404	150	3	3	27635.4	0.2	7.08239e-09
PCNX1	14:70907458-71115382,14:70907458-71115382	150	11	11	24691	0	8.41866e-09
PGAM2	7:44062726-44065567	150	6	6	13493.9	0	1.14225e-08
MYCT1	6:152697894-152724580,6:152697945-152724569,6:152697945-152724569,6:152697945-152728182	150	4	4	22559.1	0.2	1.18916e-08
KIFC3	16:57758216-57803253,16:57758216-57798017,16:57758216-57802491,16:57758216-57802491,16:57758216-57798024,16:57758216-57798024,16:57758216-57782369,16:57758216-57782369,16:57758216-57775078,16:57758216-57782369	150	10	10	22792.5	0.1	1.88463e-08
C1QA	1:22636627-22639678,1:22636761-22639682,1:22636627-22639678	150	4	4	14463.6	0	2.01839e-08
FOXN3	14:89156179-89417233,14:89156179-89619165	150	2	2	13276.4	0	2.20118e-08
PIMREG	17:6444454-6451469,17:6444454-6451469	150	4	4	17481.7	0.1	2.2229e-08
ITPR3	6:33621321-33696562	150	6	6	13317.9	0	2.23966e-08
PCTP	17:55751050-55823090,17:55751104-55777387,17:55751050-55777374,17:55751050-55777374	150	2	2	13455	0	2.7916e-08
SREBF1	17:17811333-17836986,17:17811348-17837011,17:17811333-17823630	150	7	7	13739.3	0	2.84617e-08
JCAD	10:30012803-30115494,10:30012803-30059586,10:30012803-30059586,10:30012803-30115494	150	4	4	19701.6	0.1	3.65651e-08
HHLA1	8:132061485-132105265	150	2	2	13353.7	0	3.70496e-08
SV2C	5:76083382-76353939,5:76083382-76333956	150	3	3	18946.3	0.2	3.71044e-08
CD274	9:5450541-5463238,9:5450502-5470567,9:5450541-5470554,9:5450541-5470554	150	2	2	13383.7	0	3.74136e-08
MFSD6	2:190469492-190502314,2:190408354-190502314,2:190408354-190502314,2:190407575-190502314,2:190408354-190502314,2:190408354-190502314,2:190408857-190502314,2:190408354-190502314,2:190469492-190502314	150	2	2	13276	0	3.74791e-08
LPAR2	19:19623655-19628220	150	2	2	13269.1	0	3.83191e-08
CDH13	16:82626968-83800640,16:82626968-83800640,16:82626968-83800640,16:82626968-83181025,16:82626968-83800640,16:82626968-83181094	150	6	6	23576.7	0.1	3.92931e-08
ZNF276	16:89720367-89739904,16:89721536-89740924,16:89721536-89740924,16:89721001-89740924,16:89721001-89740924,16:89721001-89740924	150	9	9	27454.8	0.1	4.07115e-08
RCBTB2	13:48511163-48533256,13:48488962-48533080,13:48488962-48533080,13:48511163-48533256,13:48488962-48535895,13:48488962-48533080,13:48488962-48533080,13:48488962-48533080,13:48488962-48533080,13:48488962-48533256,13:48488962-48533256,13:48488962-48533256,13:48488962-48533080	150	1	1	18892.7	0	4.22968e-08
MYO7B	2:127535801-127637728	150	12	12	29721.5	0.1	4.27592e-08
SCUBE1	22:43197280-43343372	150	8	8	21317.9	0	4.39427e-08
TRPM8	2:233917372-234019522	150	3	3	14070	0	4.6323e-08
MC1R	16:89918861-89920972	150	11	11	30642.8	0.1	5.04018e-08
FCRL4	1:157573747-157598085	150	4	4	14347.7	0	5.77544e-08
PAH	12:102836888-102958441,12:102836888-102917244	150	5	5	15458.2	0.1	6.81212e-08
P2RY11	19:10111692-10115372	150	5	5	20561.8	0	6.97421e-08
HOXC4	12:54053834-54056030,12:54016887-54056030	150	2	2	18047.3	0	7.42554e-08
RELA	11:65653600-65662916,11:65653595-65662972,11:65653600-65662916,11:65653600-65662916	150	1	1	12747.6	0	7.45432e-08
MZT2A	2:131483959-131492397	150	3	3	14700.3	0	8.54573e-08
DAB2IP	9:121567101-121785530,9:121742784-121782875	150	7	7	13752.7	0	8.64384e-08
C3orf33	3:155762616-155806278,3:155762611-155806287	150	1	1	7348.07	0	9.77812e-08
SFXN3	10:101031233-101041241,10:101031238-101041241	150	1	1	7348.07	0	9.77812e-08
LYZL6	17_KI270857v1_alt:169050-178245,17_KI270857v1_alt:169050-178245,17:35934518-35943713,17:35934518-35943713	150	1	1	7348.07	0	9.77812e-08
MTA3	2:42568631-42756946,2:42568631-42756946,2:42568044-42756947,2:42494568-42756947,2:42568631-42756946,2:42568516-42709546	150	1	1	7348.07	0	9.77812e-08
MRPL52	14:22829886-22835037,14:22829886-22835037,14:22829886-22835037,14:22829886-22835037,14:22829886-22835037,14:22829886-22835037,14:22829886-22835037	150	1	1	7348.07	0	9.77812e-08
CISD3	17:38730340-38735605,17_KI270857v1_alt:2765659-2770924	150	1	1	7348.07	0	9.77812e-08
CST7	20:24949268-24959928	150	1	1	7348.07	0	9.77812e-08
SYDE1	19:15107400-15114974,19:15107400-15114974	150	1	1	7348.07	0	9.77812e-08
MTCH2	11:47617305-47642654,11:47617305-47642654,11:47617305-47642654,11:47617316-47642559,11_KZ559109v1_fix:45131-75020,11_KZ559109v1_fix:45131-75020,11_KZ559109v1_fix:45131-75020,11_KZ559109v1_fix:45142-74925	150	1	1	7348.07	0	9.77812e-08
C1QL4	12:49332408-49337188	150	1	1	7348.07	0	9.77812e-08
RAB22A	20:58309714-58367507	150	1	1	7348.07	0	9.77812e-08
SERPINA11	14:94442463-94452800	150	1	1	7348.07	0	9.77812e-08
CHKA	11:68052858-68121388,11:68052858-68121388,11:68052858-68121388,11:68052858-68121388,11:68052858-68121388,11:68052858-68121388,11:68052858-68121388	150	1	1	7348.07	0	9.77812e-08
DRICH1	22:23608451-23632321	150	1	1	7348.07	0	9.77812e-08
OR4C3	11:48324919-48325955	150	1	1	7348.07	0	9.77812e-08
JAM2	21:25639281-25717562,21:25639257-25714574,21:25639257-25717562,21:25639257-25717562	150	1	1	7348.07	0	9.77812e-08
DRAP1	11:65919425-65921563	150	1	1	7348.07	0	9.77812e-08
TRMT61A	14:103529195-103537073	150	1	1	7348.07	0	9.77812e-08
HOXC6	12:54028439-54030823,12:54016887-54030823	150	1	1	17845.3	0	1.10129e-07
HOXC5	12:54016887-54035360,12:54033049-54035360	150	1	1	17845.3	0	1.10129e-07
IL1RL2	2:102187313-102240001,2:102187022-102240001,2:102187022-102240001,2:102186972-102240001,2:102186972-102240001,2:102187022-102240001	150	4	4	13507.9	0	1.11124e-07
SLC39A10	2:195656957-195737699,2:195657225-195737699	150	2	2	9324.11	0.2	1.1153e-07
CDR2L	17:74987631-75005797	150	4	4	13729.8	0	1.18882e-07
GRID1	10:85599552-86366795	150	5	5	23790.5	0	1.38837e-07
ASAP1	8:130052104-130443674,8:130052104-130443674,8:130052104-130443660,8:130052104-130443674,8:130052104-130443660	150	4	4	13542.5	0	1.56884e-07
IFIT5	10:89414567-89420997	150	5	5	13795.8	0	1.94084e-07
RCSD1	1:167630231-167708696,1:167630231-167708696,1:167630192-167708696,1:167630231-167643238	150	5	5	13475.3	0	2.23182e-07
LRRN2	1:204617169-204685738,1:204617169-204685738	150	3	3	12479.4	0.1	2.5355e-07
HBEGF	5:140332842-140346603	150	1	1	11500.9	0	3.13002e-07
PXDN	2:1631886-1744515	150	8	8	13532.7	0	3.19886e-07
SLC41A1	1:205789094-205813198	150	1	1	10835.1	0	3.2574e-07
SPATA18	4:52051303-52097299,4:52051303-52097299,4:52051303-52097299,4:52051303-52097299,4:52051303-52097299,4:52051303-52097299	150	6	6	15375.7	0	3.53741e-07
FAM228B	2:24123468-24169638,2:24076832-24169638,2:24076832-24169638	150	2	2	13277	0.1	3.58434e-07
MGME1	20:17969017-17991122,20:17969017-17991122,20:17969017-17991122,20:17968942-17991122	150	4	4	18090.6	0.1	3.73904e-07
THBS4	5:80035347-80083284,5:79991295-80083284,5:79991295-80083284,5:80036022-80083284	150	6	6	13628.1	0	3.88319e-07
HIC2	22:21417370-21451461	150	5	5	22623.7	0.2	4.03127e-07
NBEAL1	2:203014874-203225194,2:203014874-203225194	150	14	14	29717.7	0	4.50529e-07
PPP2R5E	14:63371363-63508238,14:63371355-63508238,14:63451269-63543395,14:63371363-63543377,14:63371363-63543377,14:63371363-63543377,14:63371363-63543377	150	1	1	11114	0	4.65152e-07
IFNL1	19:39296406-39298673	150	4	4	12298.4	0	5.16963e-07
FANCA	16:89737548-89816647,16:89798353-89816647,16:89798353-89816647,16:89737548-89816647	150	13	13	26952	0	5.56033e-07
TOR3A	1:179082069-179095994	150	3	2	7955.95	0.1	5.57225e-07
BCAT2	19:48795063-48811029,19:48795063-48811029,19:48795063-48811029	150	4	4	13933.4	0	5.69955e-07
WRAP53	17:7687428-7703502,17:7686070-7703502,17:7688348-7703502,17:7688476-7703502	150	1	1	5152.5	0	6.30794e-07
PHACTR4	1:28369739-28500364,1:28369739-28500364,1:28369739-28500364,1:28369739-28500364,1:28438149-28500364,1:28369739-28500364	150	7	7	13529.1	0	6.70057e-07
DUSP15	20:31861076-31870231,20:31861066-31870744,20:31847636-31870664,20:31861066-31870664,20:31861066-31870241	150	4	4	22439.2	0	6.79547e-07
TLR1	4:38796254-38804791	150	8	8	21786.5	0.1	6.99122e-07
NUP85	17:75205435-75235759,17:75205449-75235759,17:75205678-75235758	150	5	5	10890.8	0.1	7.09017e-07
PDLIM7	5:177483393-177497604,5:177490245-177497605,5:177483393-177497604,5:177483393-177497604	150	5	5	17425	0.1	7.13028e-07
SH2D2A	1:156806242-156816848,1:156806242-156816848,1:156807057-156816848,1:156806242-156816848,1:156806242-156816457	150	2	2	12119.9	0.3	7.13525e-07
YPEL3	16:30092313-30096213,16:30092313-30096213	150	2	2	7510.43	0	8.31826e-07
BVES	6:105096823-105137157,6:105096823-105136668,6:105096823-105136346	150	3	3	13323.9	0	8.31948e-07
CNTNAP5	2:124025286-124921218,2:124025286-124921218	150	6	5	37468.9	0	8.53555e-07
CEBPB	20:50190582-50192691,20:50190582-50192691,20:50190829-50192668	150	1	1	8644.48	0	8.6575e-07
CD109	6:73696084-73828317,6:73696202-73828313,6:73696084-73828317	150	16	16	32901.9	0	8.85005e-07
TFAP4	16:4257185-4273023	150	2	2	7348.67	0	9.31543e-07
POTEC	18:14507349-14543600,18:14511737-14543600	150	6	6	13848.4	0	9.51644e-07
CNPY2	12:56309843-56315988,12:56314473-56316348	150	2	2	7450.72	0	1.0442e-06
SHISA6	17:11241212-11564063,17:11241212-11564063,17:11241422-11564063	150	4	4	13357.8	0	1.04974e-06
ENOX1	13:43213129-43786972,13:43213129-43786972,13:43785627-43786972,13:43213129-43786972,13:43213129-43786972,13:43213129-43786972,13:43213129-43786972,13:43213129-43786972,13:43213129-43786972,13:43213129-43786972,13:43213129-43786972,13:43213132-43629477,13:43213129-43786972	150	2	2	7589.69	0.1	1.12674e-06
NKD1	16:50548395-50649249	150	2	2	7526.37	0.1	1.19416e-06
BTNL3	5:180988845-181006727	150	3	3	25461.9	0	1.21711e-06
NRXN3	14:79279379-79868291,14:79279379-79868291,14:78170372-79868291,14:78403718-79868291,14:78170372-79868291,14:78170372-79868291,14:79279379-79868291,14:78170372-79868291,14:78170372-79868291,14:78170372-79868291,14:78170372-79868291,14:79279379-79868291	150	9	9	13865.2	0	1.21816e-06
COX10	17:14069503-14208677	150	2	2	13433.1	0	1.22067e-06
PPIL4	6:149504494-149546043	150	2	2	7348.41	0	1.22881e-06
CLEC5A	7:141927356-141946974,7:141927356-141946974	150	2	2	7420.53	0	1.29349e-06
EPB41	1:28887099-29072573,1:28887099-29072573,1:28914575-29065221,1:28914568-29120041,1:28914568-29120041,1:28914568-29072573,1:28914568-29072573,1:28914568-29072573,1:28914568-29120041,1:28914568-29072573,1:28914568-29072573,1:28914568-29072573,1:28887099-29072573,1:28887099-29072573,1:28887090-29120046,1:28887099-29072573,1:28887099-29120041,1:28887099-29072573,1:28887099-29120041,1:28887099-29120041…	150	5	5	20006.2	0.1	1.34374e-06
ETV5	3:186046313-186109089	150	2	2	7433.81	0	1.34628e-06
SYT13	11:45240301-45286341,11:45240301-45286341	150	2	2	7418.16	0	1.36635e-06
FOSL2	2:28392857-28417317	150	2	2	7418.16	0	1.36635e-06
RPL31	2:101002228-101019693,2:101002288-101007267,2:101002228-101006423	150	2	2	7390.89	0	1.37549e-06
DBNL	7:44044701-44069456,7:44044701-44069456,7:44044701-44069456,7:44044701-44069456,7:44044639-44061716,7:44044701-44069456	150	10	10	17404.8	0	1.39451e-06
NXNL1	19:17455424-17460926	150	2	2	12560.4	0.1	1.45893e-06
PHACTR1	6:12716766-13287837,6:12957976-13287837,6:12717606-12904006,6:12718292-13287837,6:12718698-13287837,6:12716766-13287837,6:13013553-13287837,6:12716766-13253426,6:12957306-13287837,6:12957306-13287837,6:12957306-13287837,6:12716766-13287837,6:12716766-13287837	150	2	2	7348.1	0	1.50095e-06
ENPP6	4:184088705-184217873	150	2	2	7348.1	0	1.50095e-06
ZDHHC16	10:97446130-97457370,10:97446130-97457370,10:97446130-97457370,10:97446174-97457370,10:97446130-97457370,10:97446130-97457370,10:97446130-97457370,10:97446130-97457370	150	2	2	7348.17	0	1.58474e-06
DMAC1	9:7796499-7799778,9:7796499-7799778,9:7796499-7799778	150	2	2	7358.31	0	1.64301e-06
SPEN	1:15847706-15940456	150	13	13	21367.3	0	1.6453e-06
ZNF764	16:30553763-30558374,16:30553763-30558374	150	4	4	13874.4	0	1.64559e-06
SUSD1	9:112040782-112175297,9:112040782-112175297,9:112040782-112175297	150	5	5	14723.4	0	1.6653e-06
MMP11	22_KI270879v1_alt:9210-20678,22_KI270879v1_alt:9210-20678,22:23772848-23784316,22:23772848-23784316	150	2	2	10274.9	0	1.6937e-06
ILVBL	19:15114986-15125786	150	5	5	13465.9	0	1.79438e-06
C2orf72	2:231037522-231049717	150	4	4	13384.3	0	1.80798e-06
NUP133	1:229440258-229508341	150	3	3	14327.5	0.1	1.93722e-06
PPAN-P2RY11	19:10106361-10115372,19:10106361-10115372	150	11	11	21989.3	0	1.96684e-06
OR1G1	17:3126609-3127551	150	1	1	9963.65	0	2.04298e-06
GCAT	22:37807933-37816897,22:37807904-37817176	150	3	3	17193.4	0.1	2.07051e-06
PITPNM3	17:6451262-6556555,17:6451262-6556555	150	4	4	13647.3	0.1	2.0928e-06
REG4	1:119801169-119811460,1:119794016-119811460,1:119794016-119811460	150	2	2	12852.1	0	2.14477e-06
UNC45A	15:90934885-90954093,15:90934885-90954093,15:90934619-90954093,15:90930179-90954093,15:90935284-90954093	150	7	7	15527.3	0.1	2.23207e-06
OLFML2B	1:161983191-162024465,1:161983191-162024465,1:161983191-162024465	150	4	4	14282.9	0	2.31057e-06
AP1B1	22:29327679-29388570,22:29327679-29388570,22:29327679-29388570,22:29327679-29388570,22:29327679-29388570,22:29327679-29388570,22:29327679-29388570,22:29327679-29388583	150	2	2	10404.9	0	2.4125e-06
RSPO4	20:958452-1002311,20:958452-1002311	150	5	5	12902.2	0	2.48888e-06
SLC14A2	18:45615475-45683688,18:45212994-45683688,18:45167962-45683688	150	4	4	11998.2	0	2.50842e-06
MAGI3	1:113390514-113685923,1:113390514-113685923	150	4	4	13708.4	0	2.64276e-06
FOXN1	17:28523940-28538157,17:28506347-28538900	150	6	6	13630.5	0	2.68458e-06
RPGRIP1	14:21317552-21351301,14:21320124-21351301,14:21317552-21351301,14:21317552-21351301,14:21317552-21351301,14:21280082-21351301	150	5	5	13840.8	0	2.77531e-06
SEMA3G	3:52433034-52445103	150	4	4	11668.5	0	2.85621e-06
SYNJ2BP-COX16	14:70325080-70417090,14:70325080-70417090,14:70325080-70417090	150	1	1	5596.5	0	3.15841e-06
CD200	3:112332946-112362811,3:112332946-112362811,3:112332946-112362811,3:112332946-112362811,3:112332572-112362811,3:112332572-112362811,3:112332572-112362811,3:112333155-112362811,3:112333155-112350035,3:112333155-112362811,3:112333155-112362811	150	1	1	5596.5	0	3.15841e-06
PLAC8L1	5:146084312-146105577	150	1	1	5596.5	0	3.15841e-06
AP3S2	15:89830598-89893994,15:89830598-89893994,15:89830598-89893994	150	1	1	5596.5	0	3.15841e-06
SFXN2	10:102714635-102743492,10:102714517-102739190,10:102714517-102739190	150	1	1	5596.5	0	3.15841e-06
COX16	14:70325080-70359683,14:70325080-70359683	150	1	1	5596.5	0	3.15841e-06
PDE4D	5:58969040-59587625,5:58969040-59768848,5:58969040-59893726,5:58969040-60488065,5:59156719-59768848,5:59213182-59768848,5:59156719-60372663,5:58969040-60496286,5:58969040-60488065,5:58969040-59586498,5:58969040-58999898,5:58969040-59039476,5:58969040-59039476,5:58969040-59356970,5:58969040-59276115,5:58969040-59586498,5:58969040-59768848,5:58969040-60488065	150	1	1	5596.5	0	3.15841e-06
GDAP2	1:117876711-117929621,1:117863484-117929621	150	1	1	5596.5	0	3.15841e-06
ZFP37	9:113038376-113056724,9:113038376-113056724,9:113038376-113056724	150	1	1	5596.5	0	3.15841e-06
IRX1	5:3595831-3601403	150	1	1	5596.5	0	3.15841e-06
ACMSD	2:134838615-134902032,2:134838615-134902032	150	1	1	5596.5	0	3.15841e-06
GPT2	16:46884678-46931289,16:46884361-46931289	150	1	1	5596.5	0	3.15841e-06
BTG3	21_KI270873v1_alt:447-9207,21_KI270873v1_alt:1163-9207,21:17593652-17612901,21:17593652-17612901	150	1	1	5596.5	0	3.15841e-06
KCNV1	8:109963635-109975771	150	1	1	5596.5	0	3.15841e-06
PPTC7	12:110533244-110583318,12:110533244-110583318	150	1	1	5596.5	0	3.15841e-06
TMIE	3:46701391-46710886,3:46693777-46710886,3:46693777-46710886	150	1	1	5596.5	0	3.15841e-06
TRIM28	19:58544063-58550715	150	1	1	5596.5	0	3.15841e-06
ARPIN-AP3S2	15:89830598-89912952	150	1	1	5596.5	0	3.15841e-06
RAB3B	1:51907955-51990700	150	1	1	5596.5	0	3.15841e-06
TRIM64C	11:49053713-49059112	150	1	1	5596.5	0	3.15841e-06
CCDC116	22:21632796-21635802,22:21632759-21637329	150	7	7	46027.2	0.1	3.23637e-06
TNFRSF13B	17:16939080-16972118	150	4	4	10958.5	0.1	3.24234e-06
PCDHGB7	5:141417676-141420435,5:141417676-141512973	150	28	28	35361.6	0	3.29285e-06
SPDYE4	17:8747531-8758546	150	3	3	11345.6	0	3.61627e-06
KLHL28	14:44924323-44961947,14:44924323-44961485	150	3	3	13473.4	0	3.82176e-06
ZNF429	19:21505601-21540667,19:21505601-21540667,19:21505601-21540667,19:21505601-21540667,19:21505601-21507662,19:21505601-21507662,19:21505601-21520508,19:21505601-21520508,19:21505601-21520508,19:21505601-21540667,19:21505601-21540667	150	8	8	19521.4	0	3.83534e-06
USP53	4:119212626-119295518,4:119212712-119295518,4:119212712-119295518,4:119212712-119295518,4:119212712-119295518,4:119212712-119295518	150	5	5	13875.6	0	3.9443e-06
CARS2	13:110641416-110706116,13:110641409-110706515,13:110663489-110706116,13:110641409-110706515,13:110641416-110706116	150	6	6	14139.6	0	3.95857e-06
SNX20	16:50671629-50681312,16:50666299-50681312,16:50666299-50681312	150	3	3	11578.1	0	4.10702e-06
HRC	19:49151198-49155396	150	2	2	24027.2	1	4.45529e-06
TDRD6	6:46687884-46704319,6:46687874-46704319,6:46680267-46704319	150	13	13	22293.8	0.1	4.67398e-06
ENAH	1:225486829-225653123,1:225486829-225653123,1:225486829-225653123,1:225486829-225653123,1:225486829-225653123	150	5	4	8277.4	0	4.71707e-06
ZNF324	19:58467079-58475436	150	5	5	14467.3	0.1	4.85434e-06
PCDHGA10	5:141413175-141512979,5:141413175-141415728	150	29	29	35370.2	0	4.96581e-06
BRF1	14:105209285-105247885,14:105209285-105315577,14:105209285-105301001,14:105209285-105301001,14:105256185-105301001,14:105209285-105249404,14:105209285-105315577	150	6	6	13893.4	0	5.07638e-06
TEX38	1:46671853-46673584,1:46671853-46673584,1:46671853-46673584	150	2	2	13283.4	0	5.13545e-06
CA5A	16:87888012-87936529,16:87888012-87936529,16:87888012-87936529,16:87881548-87936529	150	3	3	7508.12	0	5.16045e-06
INKA1	3:49803260-49805030,3:49803260-49805030	150	3	3	7525.92	0	5.20395e-06
LITAF	16:11547721-11586373,16:11547721-11586950,16:11547721-11587466,16:11547721-11586950	150	3	3	7560.89	0	5.25337e-06
LMNTD1	12:25496315-25648578,12:25476081-25553283,12:25496315-25648578,12:25476081-25553283,12:25476081-25553283,12:25499851-25553283,12:25496315-25648578,12:25496315-25648578	150	4	4	13508.7	0	5.30932e-06
OR5A1	11:59436468-59451380	150	3	3	7530.31	0	5.35596e-06
ANG	14:20684176-20694186,14:20688763-20694183,14:20684559-20694183,14:20684559-20694183,14:20688763-20694183,14:20688763-20694183	150	3	3	7499.61	0	5.39519e-06
SYT3	19:50621976-50638045,19:50621976-50639881,19:50621976-50639835	150	3	3	7459.38	0	5.57537e-06
DNMT3L	21:44246338-44261897,21:44246338-44261897	150	2	2	11369.4	0	5.59027e-06
FDX1	11:110429947-110464884	150	2	2	9408.16	0	5.89595e-06
DBI	2:119367047-119372560,2:119366976-119372560,2:119366976-119372560,2:119366976-119372560,2:119366976-119372560,2:119367252-119372542,2:119366976-119372560,2:119366976-119372560,2:119366976-119372560,2:119366976-119372560,2:119367713-119372560,2:119366976-119372560	150	5	5	13345.4	0	6.25759e-06
PLEKHM2	1:15684319-15734769	150	4	4	10515.5	0.1	6.36529e-06
ABI3	17:49210226-49223225,17:49210706-49223225	150	4	4	7470.6	0	6.46295e-06
PFKFB2	1:207053274-207081024,1:207053274-207077817	150	3	3	7390.23	0	6.56806e-06
MPHOSPH9	12:123154228-123233141,12:123154228-123233141	150	9	9	13778.8	0	6.5842e-06
VCPIP1	8:66628486-66667231	150	3	3	7355	0	6.73618e-06
ACY3	11:67642554-67650730	150	3	3	7442.09	0	6.74693e-06
EP400	12:131949941-132080460	150	19	19	27450.9	0	6.76859e-06
KIAA1549	7:138831380-138981389,7:138831380-138981389	150	12	12	18947.2	0	6.76974e-06
BZW2	7:16661213-16706514,7:16646180-16706514,7:16661213-16706514,7:16646180-16706514,7:16646133-16706523	150	3	3	7386.44	0	6.78833e-06
PTPN5	11:18727927-18791798,11:18727927-18791798,11:18727927-18791798,11:18727927-18791798,11:18727927-18792721,11:18727927-18791798	150	4	4	15653.8	0	6.79628e-06
EGR4	2:73290928-73293548	150	3	3	7375.26	0	7.06164e-06
ANGPT2	8:6499632-6563245,8:6499632-6563245,8:6499632-6563245	150	3	3	7436.76	0	7.06478e-06
DEPP1	10:44976127-44978809	150	3	3	7358.94	0	7.09636e-06
TBC1D8	2:101007227-101151447,2:101007227-101151382,2:101007227-101151447	150	3	3	7391.43	0	7.17043e-06
ZBTB8A	1:32539426-32605941,1:32539426-32605941,1:32539426-32605941	150	3	3	9789.17	0	7.1706e-06
CMTM5	14:23377045-23379772,14:23377045-23379772,14:23377045-23379772,14:23377045-23379772,14:23377045-23379772	150	3	3	13524.5	0	7.23404e-06
ITGA2	5:52989351-53094779,5:52989351-53094779,5:52989351-53094779,5:52989351-53094779,5:52989351-53094779,5:52989351-53094779	150	4	4	11816.5	0	7.62231e-06
AASS	7:122073549-122144249	150	9	8	14299.1	0.1	7.67854e-06
AMY1A	1:103655679-103664551,1:103655518-103664551,1:103687417-103696290,1:103749817-103758689,1:103687417-103696451,1:103749656-103758689	150	1	1	25115.2	0	7.71895e-06
AMY1C	1:103687414-103696320,1:103655649-103664554,1:103655515-103664554,1:103749653-103758692,1:103687414-103696454,1:103749787-103758692	150	1	1	25115.2	0	7.71895e-06
AMY1B	1:103655702-103664550,1:103749840-103758688,1:103687418-103696267	150	1	1	25115.2	0	7.71895e-06
ADGRG5	16:57542642-57577188,16:57542642-57577188,16:57542642-57577188	150	3	3	13369	0	7.85795e-06
PHC3	3:170087583-170181733,3:170087583-170181733	150	5	5	10251.8	0	8.05984e-06
LUC7L	16:188989-229449,16:188989-229449,16:188968-229482,16:188968-229482	150	2	2	10895.3	0	8.06755e-06
FCRL2	1:157745732-157777132,1:157745732-157777132,1:157745732-157777132	150	8	8	13636.9	0	8.15688e-06
CSNK1D	17:82239018-82273700,17:82242666-82273700,17:82242666-82273700,17:82242660-82273750	150	2	2	11181.5	0	8.7846e-06
ING5	2:241702038-241724038,2:241687019-241721807,2:241702038-241729477	150	2	2	3907.04	0	8.92196e-06
CNTROB	17:7932080-7949919,17:7932205-7949920,17:7932205-7949920,17:7932080-7949919,17:7932205-7949920,17:7932205-7949920,17:7932205-7949920,17:7932205-7949920,17:7932205-7949920,17:7932205-7949920,17:7932205-7949920	150	8	8	14580.8	0	9.10482e-06
MAK	6:10762722-10838539,6:10762722-10838539,6:10762722-10838555,6:10762722-10838539,6:10762722-10838539,6:10762722-10838539	150	4	4	13531.4	0.1	9.45937e-06
MANBA	4:102630769-102760968	150	2	2	11131.1	0	9.52778e-06
SLC6A16	19:49289637-49325191	150	6	6	12345.8	0	9.544e-06
DPP3	11:66480433-66509657,11:66480433-66509657,11:66480433-66509657	150	3	3	13385.9	0	9.71541e-06
CCT7	2:73234235-73253022,2:73234235-73253022,2:73234307-73253005,2:73234235-73253022,2:73234235-73253022,2:73234235-73253022	150	4	3	6584.02	0.2	9.81772e-06
GRM1	6:146029197-146437598,6:146029197-146437598,6:146027706-146437600,6:146029061-146437600	150	8	8	19210.2	0	9.88309e-06
CLUAP1	16:3509893-3539051,16:3501003-3539048,16:3501003-3539048	150	5	5	13382.6	0	1.0011e-05
HAGH	16:1809097-1827194,16:1809097-1827194,16:1809097-1827194,16:1807629-1826825,16:1809097-1827194	150	3	3	13662	0.1	1.02366e-05
UBTFL1	11:90085949-90087131	150	7	7	22210.5	0	1.02537e-05
DNMT3B	20:32762384-32809356,20:32762384-32809356,20:32762384-32809356,20:32762384-32809356,20:32779851-32809356,20:32762384-32809356	150	3	3	14122	0	1.03217e-05
TPRX1	19:47801242-47803604	150	3	3	9900.35	0.1	1.05976e-05
HCK	20:32052241-32101842,20:32052241-32101842,20:32052241-32101842,20:32052241-32101842,20:32052241-32101842,20:32052241-32101842	150	4	4	13316.1	0	1.09521e-05
ZNF17	19:57411160-57421934,19:57411160-57421939	150	5	5	8953.99	0.1	1.14878e-05
ZNF84	12:133037581-133063304,12:133037508-133063299,12:133037508-133063299,12:133037285-133063304	150	3	3	13594.4	0	1.1767e-05
VPS18	15:40894449-40903975	150	6	6	14273.2	0	1.21309e-05
MROH2A	2:233775723-233833418	150	17	17	22966.1	0	1.21506e-05
RSPH10B2	7:6754108-6798765,7:5926145-5970683	150	13	13	32253.4	0	1.25514e-05
RSPH10B	7:6754108-6798765,7:5926145-5970683	150	13	13	32253.4	0	1.25514e-05
SELENON	1:25800192-25818221,1:25800192-25818221	150	6	6	17716	0.2	1.3329e-05
NT5DC2	3:52524386-52533857,3:52524386-52535027	150	7	7	13856.3	0	1.39885e-05
CNNM3	2:96816267-96835382,2:96816267-96835382	150	5	5	13955.4	0	1.41073e-05
STK31	7:23710218-23832511,7:23710218-23832511,7:23710218-23832511,7:23710218-23832511,7:23710218-23832511	150	6	6	13930.6	0	1.5001e-05
OR2S2	9:35957107-35958154	150	3	3	12710	0	1.50932e-05
CADPS2	7:122318423-122886460,7:122318423-122886460,7:122318423-122886460,7:122318423-122886460,7:122318423-122886460,7:122318423-122886460,7:122318423-122886460,7:122318410-122886460,7:122318423-122886759,7:122318423-122886460,7:122318423-122886460,7:122318423-122886460,7:122318423-122886759,7:122318423-122886460,7:122318423-122886460	150	7	7	13743	0	1.51279e-05
SZT2	1:43389898-43454247,1:43389898-43454247	150	19	18	22039.6	0.1	1.51406e-05
EFCAB7	1:63523524-63572693	150	4	4	14245.7	0	1.60978e-05
DES	2:219418376-219426734,2:219418376-219426734,2:219418376-219426734,2:219418376-219426734,2:219418376-219426734,2:219418376-219426734,2:219418376-219426734	150	2	2	6623.95	0	1.65684e-05
PCDHGB6	5:141408202-141410665,5:141408202-141512979	150	35	35	37350.4	0	1.66348e-05
SLC28A1	15:84884661-84975647,15:84884661-84975647,15:84884661-84896046,15:84884661-84945798,15:84884660-84945796,15:84884661-84945798	150	4	4	13329.6	0	1.67965e-05
GIMAP6	7:150625375-150632385,7:150625375-150632648,7:150625375-150632385	150	5	5	13801.9	0.1	1.68835e-05
SLC49A3	4:681828-689151,4:681828-689151,4:681828-689151,4:681828-689151,4:681828-689151,4:681828-689151,4:681828-689151	150	4	4	13509.8	0.1	1.71523e-05
BRCA1	17:43044294-43125364,17:43044294-43124115,17:43044294-43125364,17:43044294-43125364,17:43044294-43125364,17:43044294-43125364	150	11	11	18441.4	0	1.75775e-05
RNF181	2:85595744-85597708	150	2	2	15482	0	1.76152e-05
SPTBN2	11:66682496-66729216	150	10	9	13789.7	0	1.76664e-05
ANGPTL5	11:101890673-101916522	150	4	4	13362.6	0	1.78736e-05
CDH16	16:66908121-66918885,16:66908121-66918885,16:66908121-66918885,16:66908121-66918885	150	8	8	22085	0.1	1.82553e-05
ALDH1L2	12:105019789-105084458,12:105019789-105084458	150	4	4	7549.13	0	1.83725e-05
KRTAP10-9	21:44627092-44628378	150	8	8	18117	0.1	1.8776e-05
PTCD1	7:99416738-99438798	150	5	5	10006	0	1.90704e-05
CNOT3	19_GL949750v2_alt:112590-130532,19_GL949751v2_alt:112590-130532,19:54137761-54155681,19_GL949746v1_alt:112590-130531,19_KI270938v1_alt:112590-130532,19_GL949747v2_alt:112590-130532,19_GL949748v2_alt:112590-130532,19_GL949749v2_alt:112590-130532,19_GL949752v1_alt:112590-130532,19_GL949753v2_alt:112590-130532	150	6	6	20627.5	0.2	1.9707e-05
JAKMIP3	10:132065945-132184858,10:132065945-132184858,10:132065945-132184858,10:132065945-132184858,10:132065945-132184858,10:132065945-132184858	150	6	6	15727.4	0.1	1.99994e-05
HMOX2	16:4476339-4510347,16:4495857-4510347,16:4476397-4510347,16:4474702-4510347,16:4476339-4510347,16:4495818-4510347,16:4476339-4510347,16:4476339-4510347,16:4476339-4510347,16_KI270855v1_alt:178662-212670,16_KI270855v1_alt:198180-212670,16_KI270855v1_alt:178720-212670,16_KI270855v1_alt:177025-212670,16_KI270855v1_alt:178662-212670,16_KI270855v1_alt:198141-212670,16_KI270855v1_alt:178662-212670,16_K…	150	3	3	6948.14	0.1	2.04234e-05
DNMBP	10:99875576-99930907,10:99875576-100009947,10:99875570-99914092	150	9	9	17374.6	0	2.07289e-05
ENDOD1	11:95089845-95132645	150	4	4	7420.62	0	2.07993e-05
IFIH1	2:162267073-162318684	150	8	8	17330.8	0.1	2.09996e-05
PSEN1	14:73136506-73223691,14:73136506-73223691	150	4	4	13486.1	0	2.10226e-05
IGFALS	16:1790412-1794908,16:1790412-1793705,16:1790412-1793705	150	6	6	12143.1	0.1	2.11685e-05
PLA2G2A	1:19975430-19979659,1:19975434-19980434,1:19975434-19980434,1:19975434-19980434	150	3	3	8944.26	0	2.1224e-05
MMP13	11:102942994-102955732	150	4	4	7496.08	0	2.13307e-05
PTPRH	19:55181246-55209501,19:55181246-55209501	150	9	9	24846.7	0	2.14655e-05
PTX4	16:1485885-1488944,16:1485938-1488467	150	7	7	14967.3	0	2.38119e-05
POP7	7:100706120-100707486	150	1	1	9667.32	0	2.46676e-05
IRX6	16:55324202-55330756	150	4	4	7396.43	0	2.52781e-05
CDCA2	8:25459232-25507911,8:25458930-25507917,8:25458930-25507917	150	4	4	7359.8	0	2.62282e-05
CCDC38	12:95867047-95942614	150	3	3	6785.11	0.1	2.67533e-05
PSMD2	3:184299240-184309050,3:184300580-184309050,3:184300580-184309050	150	2	2	5699.15	0	2.83885e-05
TEX30	13:102765887-102773786,13:102765887-102773786,13:102765887-102773786,13:102765887-102773786	150	2	2	5678.7	0	2.87929e-05
GGT6	17:4556926-4560577,17:4556926-4560577,17:4556926-4560577,17:4556926-4560577,17:4556926-4560577	150	5	5	18137.1	0	2.94381e-05
ERG	21:38400074-38661780,21:38380027-38661780,21:38380027-38584945,21:38380027-38660667,21:38380027-38498504,21:38380035-38498477,21:38380027-38661780,21:38367260-38661780,21:38380035-38498477,21:38470775-38661783	150	2	2	5637.07	0	2.95161e-05
SLC1A6	19:14961314-14979864,19:14961314-14979864,19:14950032-15010643,19:14950032-14979864,19:14950032-14979864,19:14961314-14979864,19:14961314-14979864	150	2	2	5637.07	0	2.95161e-05
BAG4	8:38176854-38213301,8:38176854-38213301	150	2	2	5664.58	0	2.96136e-05
TTC27	2:32628049-32821051,2:32628049-32821051	150	5	5	12682	0.1	3.06919e-05
SAP18	13:21140545-21149097,13:21140513-21149085	150	2	2	5629.44	0	3.07786e-05
TPSAB1	16:1240704-1242554	150	7	7	20333	0	3.08475e-05
STK32A	5:147235025-147348829,5:147235025-147387855,5:147235025-147387855	150	4	4	13493.1	0	3.11165e-05
OR6S1	14:20640695-20641691	150	4	4	16122.5	0	3.11454e-05
SSH2	17:29625938-29930040,17:29673838-29761432,17:29625938-29930228,17:29673838-29930228	150	8	8	23488.1	0	3.18384e-05
ATP5MF-PTCD1	7:99416738-99466167	150	6	6	10076.5	0	3.20627e-05
KY	3:134605939-134651022,3:134599922-134651022,3:134599922-134651018,3:134605939-134651022,3:134599922-134651022	150	2	2	5598.88	0	3.21565e-05
MFSD13A	10:102461394-102477045	150	2	2	5599.13	0	3.2227e-05
TNFSF15	9:114784651-114806039,9:114784634-114792530	150	2	2	5598.08	0	3.22453e-05
FANCL	2:58159246-58241325,2:58159242-58241380,2:58159246-58241325,2:58159242-58241380,2:58159246-58241307	150	2	2	5663.78	0	3.22571e-05
ZNF440	19:11814272-11835212	150	2	2	10005	0	3.37513e-05
LMTK3	19:48485270-48513189	150	8	8	14594.1	0.1	3.37845e-05
SSC4D	7:76389336-76409697	150	2	2	5630.97	0.1	3.38721e-05
CEPT1	1:111140222-111185104,1:111140222-111185104,1:111140222-111185104,1:111139848-111185104,1:111139498-111185104,1:111139382-111185104	150	1	1	9539.41	0	3.40334e-05
OR6C65	12:55400528-55401467	150	2	2	5601.37	0	3.4087e-05
DUSP8	11:1554050-1572271,11_KI270830v1_alt:36287-54508,11_KI270903v1_alt:30577-48798	150	2	2	5620.71	0	3.43654e-05
OR11H4	14:20242791-20243766	150	2	2	5673.7	0	3.46773e-05
WDR43	2:28894666-28948219	150	2	2	5682.23	0	3.47884e-05
NEDD4L	18:58149319-58401539,18:58047225-58401540,18:58044225-58401539,18:58044225-58401539,18:58044225-58401539,18:58221570-58401539,18:58149319-58401539,18:58195404-58401539,18:58149319-58401539,18:58149319-58401539	150	9	9	14237.6	0	3.48163e-05
PRPF39	14:45084115-45116282	150	2	2	5630.33	0	3.62286e-05
FAM83G	17:18968790-19004764	150	7	7	13456.9	0	3.67638e-05
CENPE	4:103105810-103198343,4:103105810-103198343	150	9	9	15015.2	0	3.73397e-05
NUBP2	16:1782959-1789186,16:1782959-1789186,16:1782959-1789186,16:1782959-1789186	150	4	4	10836	0.1	3.75854e-05
DHRS2	14:23630114-23642438,14:23636363-23645639,14:23636363-23645639	150	3	3	10507.4	0.1	3.84137e-05
NFATC4	14_KZ208920v1_fix:669975-680582,14_KZ208920v1_fix:669975-680582,14_KZ208920v1_fix:669161-680579,14_KZ208920v1_fix:667888-680582,14_KZ208920v1_fix:669975-680582,14_KZ208920v1_fix:667888-680582,14_KZ208920v1_fix:669161-680579,14_KZ208920v1_fix:670059-680582,14_KZ208920v1_fix:667888-680582,14:24366910-24379606,14:24366910-24379606,14:24368997-24379604,14:24368183-24379601,14:24366910-24379606,14:243…	150	8	8	14723.3	0	3.90797e-05
RHOJ	14:63204442-63293507	150	2	2	5619.41	0	3.96467e-05
ARRDC2	19:18008169-18014102,19:18001123-18014102,19:18008169-18014102	150	2	2	5598.81	0	4.02373e-05
TRAPPC8	18:31829198-31943128	150	7	6	13818.3	0	4.29286e-05
ANKRD11	16:89286661-89490561,16:89267631-89490561,16:89267631-89490561,16:89267631-89490561	150	21	21	36780.7	0.1	4.56227e-05
KLHL30	2:238138667-238152945	150	7	7	14639.1	0	4.57127e-05
PCDHGB5	5:141398127-141512979,5:141398127-141400584	150	48	48	47590.6	0	4.57883e-05
TMEM182	2:102736934-102817679,2:102736934-102817679,2:102736934-102817679,2:102736934-102817679,2:102762030-102817679	150	1	1	10045	0	4.61169e-05
NPHP4	1:5862810-5992425,1:5862810-5992425,1:5862810-5992425,1:5862810-5992425	150	13	13	25206.8	0.1	4.75402e-05
ZNF608	5:124636914-124746639,5:124636914-124746639,5:124636914-124748824,5:124636914-124748824	150	10	10	13675	0	4.87682e-05
DOCK9	13:98793428-98978064,13:98793428-98978064,13:98793428-98978064,13:98793428-99086694,13:98793428-98978064,13:98793428-99015785,13:98860180-98978064,13:98793428-98978064,13:98860180-99086694,13:98793428-99015785,13:98793428-98978064,13:98793428-99086694,13:98793428-99015785,13:98793428-98978064	150	6	5	67169.8	0	5.02167e-05
RGPD4	2:107826891-107892544	150	23	23	29292.9	0	5.08045e-05
PPP6R1	19:55229778-55259017	150	7	7	13545	0	5.40787e-05
TANGO6	16:68843530-69085182	150	5	5	7545.82	0	5.52511e-05
ESS2	22:19130278-19144651,22:19130278-19144651	150	5	5	14414.5	0	5.80606e-05
RGS11	16:268306-275944,16:268306-275944,16:268306-275944,16:268306-275944	150	9	9	13997.3	0	5.87947e-05
CEBPZ	2:37201612-37231596	150	5	5	11896.8	0	5.93583e-05
MVB12A	19:17420046-17425332,19:17405740-17425332	150	2	2	14797.8	0	6.48428e-05
FOXD3	1:63322566-63325128	150	4	4	13479.4	0	6.78231e-05
FDFT1	8:11795572-11839309,8:11807942-11839309,8:11802610-11839309,8:11802610-11839309,8:11795572-11839309,8:11795572-11839309,8:11802740-11839298,8:11809143-11839309,8:11803043-11839309,8:11808416-11839309,8:11803088-11839309,8_KZ208915v1_fix:1508762-1545047,8_KZ208915v1_fix:1508762-1545480,8_KZ208915v1_fix:1508762-1552526,8_KZ208915v1_fix:1508762-1552526,8_KZ208915v1_fix:1508762-1552526,8_KZ208915v1_f…	150	8	8	16086.8	0.1	6.87643e-05
FOXI1	5:170105896-170109734,5:170105896-170109734	150	2	2	9219.86	0	7.0542e-05
SKIDA1	10:21513474-21525682	150	5	5	13328.7	0	7.11101e-05
PCDHGA11	5:141421050-141424679,5:141421050-141512973,5:141421050-141512973	150	20	20	21880.3	0	7.21475e-05
PTPN13	4:86594314-86815159,4:86594314-86815159,4:86594314-86815159,4:86594314-86815175	150	13	13	21552.3	0	7.33563e-05
TMEM74B	20:1180560-1184675,20:1180569-1185920,20:1180560-1184473	150	2	2	7542.4	0	7.6472e-05
MRAP	21:32298854-32312288,21:32291812-32312288,21:32291812-32312288,21:32291812-32314783	150	2	2	7418.86	0	7.66827e-05
XPO4	13:20777328-20902774,13:20777328-20902774	150	5	5	14651.7	0	7.74118e-05
MFGE8	15:88898682-88913168,15:88898682-88913379,15:88898682-88913379,15:88898682-88913379,15:88898682-88913379	150	5	5	7396.35	0	7.7479e-05
STAB2	12:103587272-103766718	150	19	19	28510	0	7.97972e-05
CORO7	16:4354541-4416596,16:4354541-4415897,16:4354541-4416596,16:4354541-4416596,16_KI270855v1_alt:56866-118220,16_KI270855v1_alt:56866-118919,16_KI270855v1_alt:56866-118919,16_KI270855v1_alt:56866-118919	150	16	16	15377.9	0	8.06241e-05
MRPL3	3:131462211-131502971	150	1	1	9743.87	0	8.28905e-05
HNRNPM	19:8444974-8489112,19:8444974-8489112,19:8444974-8489112	150	6	6	7810.68	0	8.37178e-05
PLVAP	19:17351454-17377342	150	6	6	7887.64	0	8.60781e-05
PLOD1	1:11934716-11975537,1:11934716-11975537	150	5	5	13883.6	0	8.7198e-05
[truncated: 106 more rows]

## Sheet: Supplemental Table S8
Results from combined test i.e. SKAT-O										results from Burden Zeggini
[truncated: 88 more rows]

[truncated: 1 more sheets: Supplemental Table S9]
